# Supplementary material for: Oxaliplatin-induced cardiotoxicity in mice is connected to the changes in energy metabolism in the heart tissue
Source: Cardiooncology. 2026 Feb 13;12:39. doi: 10.1186/s40959-026-00453-7 (PMC13005559; doi:10.1186/s40959-026-00453-7)
Supplement: Supplementary file 2 — Supplementary Material 2. [file 40959_2026_453_MOESM2_ESM.xlsx]

## Sheet: 2608
Gene name	P-value (10 mg/kg vs Control)	FDR step up (10 mg/kg vs Control)	Ratio (10 mg/kg vs Control)	Fold change (10 mg/kg vs Control)	LSMean(10mg/kg) (10 mg/kg vs Control)	LSMean(control) (10 mg/kg vs Control)
Pla2g2d	5.44986e-17	3.26399e-14	0.0410004	-24.39	2.89746	70.6692
Timd4	3.0858e-11	3.12551e-09	0.0671705	-14.8875	3.74241	55.7152
Mpl	5.5313e-07	1.62753e-05	0.0928006	-10.7758	5.36818	57.8464
Cd79a	4.85208e-12	5.81685e-10	0.116596	-8.57662	8.28465	71.0543
Lilra5	1.1799e-08	5.84644e-07	0.1187	-8.42459	6.23693	52.5436
Sfrp5	0.00572874	0.0339559	0.140305	-7.12731	18.4972	131.836
Retnla	1.21473e-06	3.13351e-05	0.162504	-6.15368	15.7419	96.8706
Cyp1a1	1.38985e-05	0.000248962	0.193009	-5.1811	13.1108	67.9281
Nrgn	1.67417e-07	5.7944e-06	0.194388	-5.14436	61.6388	317.092
Ly6d	0.000633591	0.00603577	0.200145	-4.99638	7.03993	35.1741
B3galt2	8.45499e-06	0.000165026	0.219749	-4.55064	45.457	206.858
Ighm	2.5724e-06	6.05724e-05	0.236698	-4.2248	62.1506	262.574
Cd79b	8.82696e-05	0.00116244	0.243361	-4.10912	13.7571	56.5297
Cdh23	6.90758e-06	0.000140342	0.243615	-4.10483	16.8576	69.1977
Treml1	0.00195884	0.0148667	0.244776	-4.08536	12.5792	51.3905
Cd74	1.92532e-14	5.52526e-12	0.247637	-4.03817	1966.83	7942.41
Mmp9	0.00162275	0.0129061	0.25054	-3.99138	9.10522	36.3424
H2-Aa	9.28443e-17	5.03609e-14	0.251289	-3.97948	322.176	1282.09
H2-Eb1	9.96098e-16	3.44251e-13	0.252764	-3.95626	270.39	1069.73
Bank1	4.09054e-06	9.03001e-05	0.25327	-3.94836	11.3137	44.6706
Ccl21d	2.9617e-05	0.000464135	0.26652	-3.75207	25.0121	93.8473
Igkc	1.37757e-05	0.000247406	0.267639	-3.73637	40.4937	151.3
Cd83	2.17424e-09	1.30218e-07	0.273937	-3.65047	55.4646	202.472
Snai3	1.01257e-10	9.36114e-09	0.276988	-3.61026	80.587	290.94
Mgl2	7.19786e-17	4.13127e-14	0.277909	-3.59831	92.8376	334.058
H2-Ab1	4.45558e-23	2.04585e-19	0.278636	-3.58891	407.913	1463.96
Ano5	6.77574e-06	0.000138071	0.288423	-3.46713	24.5633	85.1643
Crybb1	0.000829577	0.00754784	0.292076	-3.42376	12.9866	44.4631
Akap5	1.10305e-08	5.50527e-07	0.295333	-3.38601	39.0562	132.245
Sell	0.00690912	0.0391982	0.297533	-3.36097	9.64678	32.4226
Polq	5.8058e-09	3.1736e-07	0.30401	-3.28936	27.6689	91.0132
Gal3st3	3.74147e-08	1.56178e-06	0.309556	-3.23043	26.3703	85.1876
Ky	3.79513e-06	8.50048e-05	0.344784	-2.90037	79.8331	231.545
Acot1	0.00061898	0.00592938	0.351903	-2.8417	21.1596	60.1291
Cxcl14	0.00131149	0.0109159	0.353589	-2.82814	64.2352	181.666
Fgd2	1.24407e-05	0.000227886	0.356086	-2.80831	45.1088	126.679
Chtf8	0.00570397	0.0338527	0.363231	-2.75307	33.0353	90.9486
Efnb3	4.09271e-12	5.07902e-10	0.365639	-2.73494	365.4	999.346
Gm45051	0.00014536	0.00174572	0.367491	-2.72116	24.0964	65.5701
Igha	0.00322082	0.0219095	0.368322	-2.71502	32.6547	88.6582
Myh7b	1.33932e-05	0.000242752	0.369735	-2.70464	135.738	367.121
Plk5	5.46125e-09	3.02123e-07	0.37447	-2.67044	43.2024	115.37
Scn4b	1.96753e-07	6.70859e-06	0.37796	-2.64578	158.294	418.811
Gm3235	0.000105316	0.001347	0.37826	-2.64368	32.3621	85.5551
Cth	7.52793e-06	0.000150068	0.379987	-2.63167	28.1776	74.154
Helt	4.21271e-05	0.000619318	0.384952	-2.59773	59.4448	154.421
Nos2	2.4468e-06	5.80116e-05	0.385092	-2.59678	120.685	313.392
Pcsk4	0.00079294	0.00725282	0.386165	-2.58957	19.2418	49.828
Fcrls	0.000512836	0.00509323	0.386614	-2.58656	77.2246	199.746
Lgi1	0.000382618	0.00397099	0.387017	-2.58386	55.8223	144.237
Clcn1	9.28853e-05	0.00120968	0.388936	-2.57112	79.1414	203.482
Strit1	9.61066e-07	2.58064e-05	0.391986	-2.55111	81.9971	209.184
Aqp1	3.7198e-09	2.11736e-07	0.392866	-2.54539	989.787	2519.4
Inmt	0.00424424	0.0270044	0.394114	-2.53734	342.785	869.76
Nfatc2	5.77015e-09	3.16668e-07	0.40108	-2.49327	92.4275	230.447
Mme	0.000667359	0.00629885	0.405244	-2.46765	39.4323	97.3049
Ccl11	0.00950753	0.0494212	0.419446	-2.3841	70.3734	167.777
Siglece	0.000388398	0.00401665	0.42064	-2.37733	21.6168	51.3901
Cux2	1.17108e-13	2.56057e-11	0.4211	-2.37473	235.796	559.952
Itgb6	1.46587e-06	3.68752e-05	0.421785	-2.37088	157.774	374.063
Tesc	7.53814e-07	2.09773e-05	0.426144	-2.34662	228.506	536.218
Neurl1a	0.00287904	0.0200601	0.426158	-2.34655	17.5012	41.0674
Dnaic1	4.30643e-05	0.000631747	0.43325	-2.30814	35.2174	81.2866
Cd163	8.33237e-06	0.000163038	0.438835	-2.27876	73.5384	167.576
Gm17546	0.00153015	0.0123292	0.438976	-2.27803	32.8339	74.7965
Ccl24	0.000269649	0.00295029	0.443432	-2.25514	31.2398	70.4501
Klhl33	4.0498e-10	3.26234e-08	0.443447	-2.25506	579.895	1307.7
Gadd45a	1.44149e-09	9.19283e-08	0.445096	-2.24671	100.705	226.254
Lingo3	0.000599527	0.00578731	0.445641	-2.24396	34.0807	76.4757
Frmpd3	0.000631427	0.00601931	0.449912	-2.22266	40.4122	89.8225
Apol10b	2.64006e-05	0.000423362	0.45013	-2.22158	96.9761	215.44
Kcnv2	2.15182e-05	0.00035766	0.45077	-2.21843	73.3622	162.749
Foxo6os	6.1101e-05	0.000842771	0.453275	-2.20616	192.409	424.487
Camk2b	2.88141e-08	1.2521e-06	0.454223	-2.20156	144.51	318.147
Ldhd	7.31235e-23	2.51819e-19	0.454483	-2.2003	770.394	1695.1
Ces1d	5.01545e-07	1.49947e-05	0.454523	-2.20011	2228.38	4902.67
Gm12224	0.00197266	0.0149468	0.455959	-2.19318	20.4332	44.8137
Magi2	1.08262e-07	3.94526e-06	0.457	-2.18818	124.117	271.59
Il15	6.4621e-08	2.50748e-06	0.459336	-2.17705	666.334	1450.64
Eps8l1	0.00949338	0.0493663	0.460929	-2.16953	29.7421	64.5263
Sorcs2	0.00252932	0.018213	0.460986	-2.16926	87.6529	190.142
Gm43032	0.00640516	0.0369325	0.46155	-2.16661	24.0256	52.0541
Gm31251	0.000177141	0.00207141	0.46278	-2.16085	420.825	909.34
Jun	0.000146964	0.0017619	0.463038	-2.15965	725.722	1567.3
Gatm	0.000208722	0.00237222	0.463327	-2.1583	53.5414	115.559
Ybx2	0.00233267	0.0170918	0.463506	-2.15747	49.4397	106.665
Frem2	0.0051438	0.0313521	0.463526	-2.15738	67.0628	144.68
Mapt	9.56346e-14	2.15962e-11	0.465438	-2.14851	613.733	1318.62
Gm42972	0.00224395	0.0165385	0.46568	-2.1474	42.9451	92.2203
2810414N06Rik	8.98571e-05	0.00117772	0.465796	-2.14686	38.9095	83.5333
5430431A17Rik	2.61369e-07	8.59273e-06	0.465923	-2.14628	574.729	1233.53
Actr3b	1.95016e-09	1.19393e-07	0.467288	-2.14001	664.338	1421.69
Tle2	1.84459e-05	0.000313307	0.470125	-2.12709	92.5192	196.797
Sh3rf2	2.50168e-13	4.59476e-11	0.470395	-2.12587	297.495	632.436
Pex6	8.16972e-05	0.00108523	0.470539	-2.12522	166.131	353.066
Alox12	0.000565998	0.00551778	0.472573	-2.11607	143.701	304.081
Penk	0.000509476	0.00507297	0.475435	-2.10334	237.587	499.725
Gm45495	0.0013932	0.0114031	0.476361	-2.09925	32.1638	67.5198
Meig1	0.00274077	0.0193909	0.476878	-2.09697	39.4412	82.707
2310001H17Rik	0.00827217	0.0443783	0.477027	-2.09632	48.8904	102.49
Art5	3.88003e-06	8.62054e-05	0.477032	-2.09629	353.247	740.509
Abca4	0.0034889	0.0232847	0.477266	-2.09527	69.8394	146.332
Gcat	2.54052e-07	8.37217e-06	0.477324	-2.09501	560.53	1174.32
Adrb1	0.00152406	0.0122915	0.477649	-2.09359	72.5606	151.912
Ano10	0.000211606	0.0023971	0.478002	-2.09204	1195.98	2502.03
4921504A21Rik	4.15443e-05	0.000612711	0.480399	-2.0816	50.3035	104.712
Reep6	0.00615985	0.035863	0.480529	-2.08104	42.868	89.2101
Nckap5	1.6184e-05	0.000280773	0.481202	-2.07813	113.889	236.675
3425401B19Rik	6.19935e-09	3.3228e-07	0.481536	-2.07669	624.143	1296.15
Uckl1os	0.000824523	0.00751178	0.483852	-2.06675	38.006	78.5489
Fkbp4	1.5678e-14	4.69487e-12	0.484213	-2.06521	6280.72	12971
Junb	0.00842773	0.0450236	0.484957	-2.06204	163.426	336.99
B230369F24Rik	0.00193823	0.0147428	0.485993	-2.05764	100.859	207.532
Gm50010	0.00342552	0.0229842	0.486482	-2.05557	25.241	51.8848
Gfra1	0.000164579	0.00193602	0.486508	-2.05547	81.9877	168.523
Tbc1d10c	0.00024136	0.00268123	0.486964	-2.05354	162.287	333.263
Gm20712	0.00131585	0.0109393	0.488492	-2.04711	23.1595	47.4102
Gpt2	9.59763e-07	2.58064e-05	0.488983	-2.04506	261.567	534.92
Kifc2	1.15077e-05	0.000213637	0.490969	-2.03679	65.8471	134.117
Gm10435	0.00204741	0.0153695	0.491501	-2.03459	64.5207	131.273
Nhlrc1	0.00143361	0.0116714	0.49208	-2.03219	40.7615	82.8351
Gm49477	8.5067e-06	0.000165275	0.49264	-2.02988	358.357	727.423
Mtcl1	0.00965117	0.0498887	0.492923	-2.02872	19.9762	40.526
Cdh4	0.000650873	0.00617477	0.493512	-2.0263	97.4278	197.417
Asap3	1.09966e-07	3.99678e-06	0.493578	-2.02602	149.591	303.075
Cacna1g	0.00581131	0.0342977	0.493865	-2.02485	60.9325	123.379
Whrn	0.00140299	0.0114684	0.494499	-2.02225	92.6038	187.268
Pdp2	4.23521e-06	9.27504e-05	0.49458	-2.02192	1997.72	4039.22
Afdn	6.07597e-09	3.26939e-07	0.494627	-2.02172	473.791	957.874
Tmod4	1.56348e-07	5.43862e-06	0.496341	-2.01475	585.476	1179.59
Lair1	0.0040665	0.026188	0.496938	-2.01232	35.5287	71.4952
Asb5	3.52015e-06	7.91029e-05	0.497319	-2.01078	442.476	889.724
Gm48630	1.04886e-05	0.000197377	0.497679	-2.00933	93.5996	188.072
Lsmem2	0.00079642	0.00727017	0.498853	-2.0046	137.298	275.227
Ccl21b	0.00166645	0.0131851	0.503185	-1.98734	280.188	556.83
Paqr9	3.85757e-06	8.5845e-05	0.504155	-1.98352	421.576	836.203
Hopx	3.59493e-08	1.5237e-06	0.50596	-1.97644	331.131	654.46
Rps6ka2	7.23342e-06	0.000145673	0.506077	-1.97598	399.896	790.189
Gm50221	0.00257409	0.0184821	0.508167	-1.96786	78.9009	155.266
Myh14	1.27457e-05	0.000232238	0.508871	-1.96513	155.203	304.994
Celsr3	0.00387953	0.0252793	0.509056	-1.96442	43.372	85.2007
Mdga1	1.50693e-09	9.56585e-08	0.509185	-1.96392	178.02	349.617
Pkd2l2	0.000137098	0.00166397	0.509644	-1.96215	398.096	781.125
Aqp8	0.00116656	0.0099748	0.510584	-1.95854	36.7992	72.0729
Cd72	0.00122558	0.010351	0.511799	-1.95389	75.6633	147.838
Amph	0.00734913	0.0409582	0.512591	-1.95087	34.528	67.3597
AI839979	0.00053987	0.00530057	0.513067	-1.94906	92.1532	179.613
Fbp2	1.7009e-06	4.17644e-05	0.513407	-1.94777	777.413	1514.22
Lrrc15	2.12987e-05	0.000356055	0.514938	-1.94198	159.916	310.553
Scn4a	1.16227e-05	0.000215144	0.515033	-1.94162	109.698	212.992
Gpam	2.77031e-07	9.05622e-06	0.515542	-1.93971	1506.43	2922.04
Alox5	0.00136445	0.0112345	0.515779	-1.93882	331.514	642.745
Fgf16	0.000537887	0.00529242	0.517715	-1.93156	61.5639	118.915
Gsta1	0.00104035	0.00910471	0.518351	-1.9292	95.179	183.619
Gm43857	0.00942866	0.0491225	0.518516	-1.92858	22.8344	44.0381
Gm13479	0.00816868	0.0439727	0.519246	-1.92587	52.2319	100.592
Aif1	0.000421482	0.00431667	0.519502	-1.92492	51.5777	99.2831
Prkag3	0.000463419	0.00468693	0.519513	-1.92488	50.6402	97.4764
Gm50321	1.03621e-09	7.19259e-08	0.520939	-1.91961	1397.25	2682.17
Ube2cbp	0.00395343	0.0256276	0.521276	-1.91837	29.8381	57.2405
4930458D05Rik	0.00770307	0.0422549	0.521624	-1.91709	35.5598	68.1714
AU020206	0.00713309	0.0401218	0.522723	-1.91306	118.255	226.229
2310040G24Rik	4.99722e-10	3.93352e-08	0.523279	-1.91103	345.54	660.337
Gm36372	0.00701857	0.039672	0.523891	-1.90879	46.8589	89.4439
Setbp1	0.000134473	0.00164362	0.524445	-1.90678	72.7702	138.757
4632428C04Rik	0.000216212	0.00243924	0.524732	-1.90573	117.764	224.426
Kmt5a	7.32022e-13	1.17251e-10	0.525443	-1.90316	2420.94	4607.42
Irx4	6.15264e-05	0.000846679	0.525971	-1.90124	136.343	259.221
Vwa8	2.73498e-11	2.83266e-09	0.527024	-1.89745	1148.87	2179.92
Rnf166	4.74373e-05	0.000681385	0.527112	-1.89713	233.982	443.895
Zfp82	0.00239558	0.0174631	0.527157	-1.89697	41.3647	78.4675
Habp2	0.0064018	0.0369325	0.527438	-1.89596	43.8609	83.1584
Dll1	0.00111337	0.00961543	0.529441	-1.88879	33.4915	63.2582
Cdkn1c	0.00125793	0.0105594	0.529804	-1.88749	96.0937	181.376
Pex11a	2.5799e-10	2.26357e-08	0.530829	-1.88385	326.631	615.322
Lsmem1	1.44077e-05	0.000257022	0.532679	-1.8773	516.465	969.563
Cd14	1.39794e-05	0.000250085	0.532902	-1.87652	142.247	266.928
Osbpl6	1.25964e-05	0.00022992	0.533326	-1.87502	160.746	301.402
Klhdc1	2.55183e-06	6.01908e-05	0.533938	-1.87288	440.757	825.484
Gm38365	0.00302997	0.0209212	0.534175	-1.87205	50.7231	94.9559
P2ry1	7.20214e-05	0.00097551	0.534704	-1.87019	138.384	258.805
Tcap	1.85657e-08	8.66923e-07	0.5352	-1.86846	30631.3	57233.4
Ipo13	1.42896e-11	1.57471e-09	0.535869	-1.86613	958.236	1788.19
Cd59b	0.00241002	0.017528	0.535938	-1.86589	50.3327	93.9151
Ppp1r3d	0.000395134	0.00407714	0.535965	-1.86579	55.0219	102.659
Cited2	3.1751e-06	7.28951e-05	0.540011	-1.85181	90.2115	167.055
Gm20619	7.81174e-06	0.000155165	0.540494	-1.85016	98.5931	182.413
Hdac5	6.45198e-08	2.50748e-06	0.540503	-1.85013	372.187	688.593
Gm42583	0.0037388	0.0245365	0.540694	-1.84947	58.1179	107.487
Slc22a23	0.00371647	0.0244415	0.543225	-1.84086	71.466	131.559
Six5	0.000537205	0.00528949	0.543393	-1.84029	93.8342	172.682
Fam131a	7.37247e-08	2.78999e-06	0.543444	-1.84012	503.987	927.395
Atp1a2	1.84827e-12	2.57171e-10	0.544039	-1.83811	8048.04	14793.1
H2bc6	0.00844896	0.0450927	0.544071	-1.83799	68.7018	126.274
Mpped2	0.000363117	0.00379798	0.54425	-1.83739	96.8143	177.886
Dbp	7.4301e-05	0.000997559	0.544492	-1.83657	554.42	1018.23
9930024M15Rik	0.00670241	0.0382776	0.545171	-1.83429	53.7859	98.6588
Fam185a	0.000917185	0.00814901	0.54617	-1.83093	87.8001	160.756
Josd2	2.09135e-07	7.09566e-06	0.547411	-1.82678	1159.53	2118.21
Cyfip2	3.14959e-09	1.82292e-07	0.548428	-1.82339	1521.08	2773.53
Gchfr	0.000702898	0.00656435	0.549277	-1.82057	196.081	356.979
Dnaaf3	1.4452e-05	0.000257167	0.551022	-1.81481	216.744	393.349
Klhl34	0.0027093	0.0192573	0.553233	-1.80756	142.869	258.245
Gpr22	6.22965e-06	0.000128849	0.553429	-1.80692	756.351	1366.66
L2hgdh	1.25694e-08	6.16169e-07	0.554511	-1.80339	356.118	642.22
Mreg	0.00057645	0.00559986	0.554815	-1.8024	75.0874	135.338
Endog	0.000903861	0.00806914	0.554908	-1.8021	91.0452	164.073
Pdf	2.50165e-05	0.000404939	0.55501	-1.80177	406.15	731.788
Gpr27	0.00185212	0.0143152	0.555261	-1.80096	44.5407	80.2159
Cryba4	3.41588e-05	0.000522819	0.555267	-1.80094	132.349	238.351
Mybpc2	0.00636914	0.0368133	0.555837	-1.79909	417.634	751.361
Intu	2.50516e-07	8.29532e-06	0.556003	-1.79855	245.231	441.061
Adra1a	3.03556e-05	0.000473018	0.556466	-1.79705	272.153	489.074
Akr7a5	1.92104e-05	0.00032509	0.556758	-1.79611	539.908	969.736
Gm32027	0.000141204	0.00170271	0.55687	-1.79575	158.824	285.209
Homer2	2.92746e-07	9.48841e-06	0.55746	-1.79385	475.359	852.724
Slc25a42	1.14257e-12	1.72954e-10	0.557571	-1.79349	1364.26	2446.79
Fbxw4	2.94804e-07	9.5327e-06	0.557627	-1.79332	126.057	226.06
Gzmm	3.00184e-05	0.000469361	0.558193	-1.79149	99.7077	178.626
BC025920	0.00147599	0.0119458	0.558381	-1.79089	43.6138	78.1076
H2ac18	3.94781e-08	1.63799e-06	0.558575	-1.79027	1538.05	2753.53
Pdzd3	0.00153052	0.0123292	0.558628	-1.7901	122.268	218.873
P3h4	0.00210267	0.0157414	0.558993	-1.78893	144.984	259.367
Sybu	0.000453978	0.00460497	0.559116	-1.78854	170.129	304.281
Ech1	4.64343e-08	1.88682e-06	0.560932	-1.78275	53358.4	95124.5
Kcnd3	0.000247917	0.00273642	0.561309	-1.78155	71.2566	126.947
Ccdc117	0.000658425	0.00623783	0.561932	-1.77957	108.431	192.961
Ppp1r10	1.68735e-05	0.000290904	0.562229	-1.77864	428.614	762.348
Cdk18	0.000931106	0.00825353	0.563057	-1.77602	168.409	299.098
Capn3	0.00642834	0.0370194	0.563094	-1.7759	39.8061	70.6918
0610040J01Rik	0.0028257	0.0198187	0.563291	-1.77528	99.7173	177.026
Plxnb1	8.88371e-05	0.00116624	0.564836	-1.77043	242.15	428.708
Sh3bgr	9.90504e-07	2.64936e-05	0.565035	-1.7698	2797.55	4951.12
Slc25a29	2.85719e-05	0.000450319	0.565338	-1.76885	258.565	457.364
Noa1	0.000116972	0.00146748	0.566408	-1.76551	64.9218	114.62
H2-DMa	3.83101e-05	0.000572366	0.567106	-1.76334	100.8	177.744
Eml6	0.0075327	0.0415613	0.567137	-1.76324	39.4711	69.5972
Phlda1	0.000630499	0.00601463	0.567309	-1.76271	566.009	997.709
Slc25a34	1.65808e-05	0.000286935	0.567326	-1.76265	1192.5	2101.97
Slc26a6	1.75027e-05	0.000299132	0.567488	-1.76215	390.81	688.666
Mylk4	5.82496e-05	0.000809675	0.567803	-1.76117	1736.34	3058
Bckdha	1.14006e-07	4.10033e-06	0.568097	-1.76026	5002.49	8805.68
Dbt	1.46849e-07	5.16032e-06	0.569389	-1.75627	668.206	1173.55
Lbh	1.04977e-09	7.23027e-08	0.569804	-1.75499	2860.96	5020.95
Cacna2d1	3.26581e-06	7.46045e-05	0.569808	-1.75498	1073.38	1883.76
Gm45203	5.12146e-05	0.000724314	0.570779	-1.75199	140.938	246.923
Adamts7	0.000446792	0.00454547	0.571194	-1.75072	229.857	402.416
Coro1a	0.00319558	0.0217657	0.571357	-1.75022	208.344	364.648
Kcnip2	5.24343e-05	0.000740043	0.571466	-1.74989	1308.08	2289
Dcaf12l1	0.00406387	0.026188	0.57287	-1.7456	50.4238	88.0197
Hjv	1.08015e-07	3.94526e-06	0.573476	-1.74375	555.758	969.104
H2bc21	0.00386189	0.0251832	0.573491	-1.74371	94.0294	163.96
Zfp612	2.09843e-07	7.10219e-06	0.573567	-1.74348	402.151	701.14
Bdnf	1.88598e-06	4.56579e-05	0.573586	-1.74342	216.972	378.273
Slc25a33	0.000625413	0.00597439	0.573631	-1.74328	81.4539	141.997
Akr1c14	0.00923491	0.0483875	0.576039	-1.73599	63.1036	109.547
Ppp1r14c	9.70899e-06	0.000185339	0.576214	-1.73547	1401.01	2431.41
Timm29	3.02662e-05	0.00047216	0.576456	-1.73474	260.324	451.593
Rnf207	3.07887e-06	7.1041e-05	0.577624	-1.73123	1337.36	2315.28
B230362B09Rik	0.00437662	0.0276678	0.577868	-1.7305	57.3739	99.2854
Nr3c2	0.00555053	0.0331996	0.580538	-1.72254	162.076	279.182
Cyb5rl	7.37233e-05	0.000991778	0.580633	-1.72226	454.818	783.313
Mkrn1	0.000374717	0.00390744	0.581887	-1.71855	525.481	903.064
Rpl3l	5.42164e-06	0.00011402	0.582054	-1.71805	2795.84	4803.4
Letm1	0.00575112	0.0340299	0.582805	-1.71584	858.301	1472.71
Yjefn3	0.00104407	0.00913148	0.582946	-1.71543	182.83	313.631
Kcng2	0.000789702	0.007228	0.583586	-1.71354	307.045	526.135
Xirp2	1.27895e-06	3.27464e-05	0.584017	-1.71228	2898.44	4962.94
Ppfia4	0.0010013	0.00879086	0.584562	-1.71068	50.1414	85.776
Prr33	2.0982e-05	0.000351614	0.584751	-1.71013	231.848	396.489
Plbd1	4.46177e-05	0.000649693	0.585125	-1.70904	873.726	1493.23
Mrps24	0.0057762	0.034149	0.585353	-1.70837	1035.34	1768.75
Abcb4	5.77812e-05	0.000803975	0.585423	-1.70817	161.087	275.163
Aqp7	0.00184709	0.0142861	0.586077	-1.70626	867.555	1480.27
Cpt2	3.18315e-14	8.59764e-12	0.586128	-1.70611	6483.6	11061.7
Tusc2	4.63643e-05	0.00067087	0.587836	-1.70115	128.545	218.674
Bcl6	0.00469928	0.029304	0.588053	-1.70053	141.018	239.805
Pink1	6.93814e-12	8.16862e-10	0.588474	-1.69931	2518.58	4279.84
Rgl3	0.000602293	0.00580444	0.589338	-1.69682	102.302	173.588
Sbk1	0.000512404	0.00509262	0.589383	-1.69669	716.929	1216.41
Dhrs13	0.00583028	0.0343949	0.589601	-1.69606	50.7293	86.0401
Ccbe1	0.00234174	0.0171319	0.589772	-1.69557	67.7921	114.946
Sptb	2.0756e-05	0.000349101	0.589838	-1.69538	696.067	1180.1
Trim7	0.000479808	0.00483494	0.591267	-1.69128	157.18	265.836
Gm45012	0.00278312	0.01961	0.592926	-1.68655	59.1586	99.774
Kcnn1	9.16776e-05	0.00119702	0.593522	-1.68486	111.662	188.135
Tmem150c	0.000470333	0.0047464	0.593768	-1.68416	154.051	259.447
Ephb3	0.000878245	0.00790711	0.594548	-1.68195	95.6225	160.832
Gm30970	0.00957855	0.0496779	0.594709	-1.68149	166.494	279.959
Sobp	0.000335203	0.00353284	0.595668	-1.67879	90.4258	151.806
Fxr2	0.000282308	0.00306761	0.595954	-1.67798	313.498	526.044
Slco5a1	0.00277556	0.0195762	0.597046	-1.67491	175.17	293.395
Llgl2	0.00150675	0.012159	0.597346	-1.67407	65.8481	110.234
Srcap	0.00861023	0.0458469	0.59752	-1.67358	88.6282	148.327
AA474408	0.00780215	0.0425642	0.59908	-1.66923	35.7076	59.6041
Fitm1	9.66681e-06	0.000185202	0.59925	-1.66875	4772.17	7963.57
Pik3ip1	2.25998e-09	1.34767e-07	0.599305	-1.6686	886.047	1478.46
Rgma	0.00105717	0.00923432	0.599541	-1.66794	177.972	296.847
Ptpn3	0.000324524	0.00344407	0.599586	-1.66782	308.453	514.443
Tmem205	4.84992e-06	0.000104387	0.59963	-1.66769	1721.27	2870.56
D730003I15Rik	0.00408583	0.0262756	0.599732	-1.66741	38.0803	63.4954
Tmem82	0.000398717	0.00411103	0.600463	-1.66538	1078.52	1796.15
Asb12	0.000150116	0.00179345	0.601948	-1.66127	262.243	435.657
Mid1ip1	4.19409e-05	0.000617239	0.602489	-1.65978	3100.49	5146.13
Auts2	7.17948e-06	0.000144798	0.602686	-1.65924	342.439	568.188
Gm43672	0.000112802	0.00142555	0.603469	-1.65708	158.383	262.454
Clpb	3.56075e-10	2.88526e-08	0.603503	-1.65699	1257.69	2083.98
Vldlr	1.34808e-09	8.7004e-08	0.603819	-1.65612	2506.67	4151.36
Bcl2l11	0.000212164	0.00240145	0.604677	-1.65378	178.179	294.669
Slc37a2	0.00617725	0.0359188	0.605201	-1.65234	142.151	234.882
Macrod1	0.00015181	0.00181054	0.605459	-1.65164	435.039	718.527
Egf	0.00486213	0.0300205	0.605705	-1.65097	79.1423	130.661
Eef1akmt1	4.95958e-05	0.000707229	0.605811	-1.65068	1079.26	1781.52
Cacna1s	0.00481335	0.0297995	0.605849	-1.65058	200.213	330.466
Sms	5.13629e-08	2.07485e-06	0.605917	-1.65039	963.182	1589.63
Pkia	1.66852e-06	4.1116e-05	0.606287	-1.64938	1908.76	3148.27
Myo10	1.28191e-05	0.000233267	0.609073	-1.64184	313.85	515.291
Fgf9	0.000109811	0.00139672	0.609659	-1.64026	135.562	222.358
Rpp40	0.002178	0.0161301	0.610202	-1.6388	98.9516	162.162
Vars2	5.28508e-05	0.000745158	0.610269	-1.63862	229.483	376.036
Rnf150	0.000384458	0.00397889	0.61029	-1.63856	201.354	329.932
Atg16l2	0.00100957	0.00885223	0.610557	-1.63785	241.275	395.172
Ccdc69	0.000109415	0.00139297	0.610785	-1.63724	218.882	358.362
Cand2	6.24832e-05	0.000857276	0.611386	-1.63563	1055.28	1726.04
Adora1	7.82325e-06	0.000155165	0.61145	-1.63546	311.139	508.854
Ric8b	8.48554e-06	0.000165096	0.611788	-1.63455	384.054	627.757
Slc25a27	0.00173636	0.0136054	0.61257	-1.63247	83.5397	136.376
Extl1	3.27832e-10	2.68803e-08	0.61294	-1.63148	676.921	1104.38
Map3k4	0.000145856	0.00175015	0.613421	-1.6302	304.019	495.613
Ebpl	0.000492773	0.00494028	0.613453	-1.63012	122.705	200.023
Fnta	0.00295435	0.0205122	0.613914	-1.62889	582.563	948.932
Auh	0.000277177	0.00302305	0.61392	-1.62888	1323.28	2155.45
C8g	0.00876813	0.0465437	0.613939	-1.62883	66.345	108.064
Gm48226	0.00508765	0.0310849	0.614073	-1.62847	50.5723	82.3555
Aars2	0.000898978	0.00803597	0.614083	-1.62844	345.647	562.867
Dhrs4	1.80656e-09	1.12603e-07	0.614572	-1.62715	2969.14	4831.23
Nat8f1	0.00625404	0.0362887	0.615055	-1.62587	63.9482	103.971
Erc1	5.65003e-07	1.65242e-05	0.615383	-1.625	488.112	793.184
Acsf2	0.00138899	0.0113834	0.615503	-1.62469	93.937	152.618
Phf1	0.00445268	0.0280713	0.615555	-1.62455	86.5534	140.61
Sp3os	0.00189293	0.0145104	0.615903	-1.62363	141.496	229.738
Atp2a2	0.000126511	0.00156575	0.616015	-1.62334	57788.9	93810.8
Arhgap20	0.000242414	0.00268861	0.616673	-1.6216	134.404	217.951
Dgat2	1.5654e-05	0.0002733	0.617039	-1.62064	5938.09	9623.52
Btbd6	0.00640578	0.0369325	0.617439	-1.61959	131.786	213.44
Bri3bp	0.00750313	0.0415075	0.617606	-1.61915	398.029	644.47
Magix	0.00416814	0.0265938	0.617616	-1.61913	291.154	471.416
Gm42992	0.00138005	0.0113494	0.617948	-1.61826	134.813	218.162
Smap2	0.00109817	0.00951403	0.618015	-1.61808	239.904	388.185
Mettl26	9.08653e-05	0.00118754	0.618149	-1.61773	495.041	800.844
Myh6	1.93392e-05	0.000326868	0.619404	-1.61446	185967	300235
Slc25a38	2.13658e-05	0.000356619	0.619609	-1.61392	376.325	607.359
Satb1	0.000332051	0.00350229	0.619827	-1.61335	199.943	322.578
Tgfbr3l	0.000589242	0.00571204	0.620382	-1.61191	77.3448	124.673
Mipep	4.07632e-05	0.000604427	0.620809	-1.6108	274.034	441.414
H2-Ke6	7.36348e-07	2.05328e-05	0.621012	-1.61027	228.62	368.141
Hrc	5.8377e-07	1.70013e-05	0.622402	-1.60668	8259.8	13270.8
Dsp	5.5338e-07	1.62753e-05	0.622625	-1.6061	4913.3	7891.27
Ppm1k	4.54786e-07	1.38599e-05	0.622644	-1.60605	1681.04	2699.84
1810014B01Rik	0.00131696	0.0109416	0.623059	-1.60499	212.041	340.323
Creg1	1.21832e-08	5.99369e-07	0.62326	-1.60447	2319.78	3722.01
Agpat2	7.19001e-05	0.00097551	0.624345	-1.60168	859.342	1376.39
Zfp651	7.99512e-06	0.000157558	0.624517	-1.60124	469.864	752.364
Fam217b	0.00924292	0.0483927	0.624693	-1.60079	88.7965	142.144
Lama5	0.00137948	0.0113494	0.625937	-1.5976	509.514	814.001
Psme4	0.0017516	0.0137015	0.626399	-1.59643	1647.7	2630.43
Inppl1	6.47159e-07	1.84567e-05	0.626421	-1.59637	461.001	735.928
Crat	6.36397e-08	2.49754e-06	0.627245	-1.59427	10336.8	16479.6
Dennd4b	4.9098e-05	0.000700855	0.627625	-1.59331	380.198	605.772
Ifngr2	0.000569141	0.00553276	0.627642	-1.59327	3640.98	5801.05
Synj2	2.58226e-06	6.07008e-05	0.627852	-1.59273	442.517	704.812
Zbtb37	0.00319651	0.0217657	0.628028	-1.59228	72.2536	115.048
Ankrd24	0.00803181	0.0434764	0.628378	-1.5914	68.4779	108.976
Mtg2	1.16357e-05	0.000215144	0.628616	-1.5908	732.863	1165.83
Asb15	6.80928e-07	1.92209e-05	0.628699	-1.59059	424.773	675.637
Camk2a	0.000192319	0.00222061	0.62972	-1.58801	526.471	836.04
Rtn2	1.232e-09	8.11998e-08	0.629763	-1.5879	1467.08	2329.58
Myl2	0.00078275	0.00718346	0.630065	-1.58714	54735.7	86873
Acad12	2.74469e-05	0.000436583	0.630721	-1.58549	1678.34	2660.99
Arhgef19	0.00908184	0.0477855	0.631173	-1.58435	110.623	175.266
Tec	2.18849e-05	0.000362336	0.631341	-1.58393	222.533	352.476
Coprs	0.00129123	0.0107864	0.632232	-1.5817	278.43	440.393
Csf1r	0.00650127	0.0373457	0.6324	-1.58128	472.303	746.842
Ppm1b	1.35472e-05	0.000244257	0.632672	-1.5806	371.101	586.562
Prob1	0.0092825	0.0485261	0.632917	-1.57999	340.722	538.337
Coq2	0.000271128	0.00296411	0.633786	-1.57782	308.76	487.168
Tcea3	1.49761e-07	5.22268e-06	0.634139	-1.57694	4107.42	6477.15
Mlycd	6.06667e-05	0.00083904	0.634257	-1.57665	459.308	724.167
Wnk1	0.000553188	0.00541205	0.634266	-1.57663	1747.89	2755.76
Fyco1	1.64099e-07	5.69387e-06	0.634347	-1.57642	3728.55	5877.78
Tmem65	0.000261183	0.00287364	0.63445	-1.57617	837.731	1320.41
Prxl2b	7.26829e-05	0.000981575	0.635054	-1.57467	3880.87	6111.09
Retsat	4.14513e-08	1.70445e-06	0.636182	-1.57188	2226.28	3499.44
3110056K07Rik	0.00355545	0.0236157	0.636387	-1.57137	97.4123	153.071
Bambi	0.00632696	0.0366039	0.636614	-1.57081	199.877	313.97
Dcaf4	5.13801e-05	0.000725908	0.636901	-1.5701	412.485	647.644
Nr1d2	0.00164308	0.0130319	0.637193	-1.56938	744.038	1167.68
Cars2	0.00648731	0.0372966	0.637614	-1.56835	130.792	205.126
Nme4	0.00162202	0.0129061	0.638066	-1.56724	178.603	279.913
Dusp10	0.00758798	0.0417537	0.638168	-1.56699	158.295	248.046
Adra1b	0.000142745	0.00171731	0.638189	-1.56693	182.045	285.253
Ggnbp1	8.2162e-07	2.25454e-05	0.638482	-1.56622	537.607	842.008
Tmem8b	0.00235559	0.0172139	0.638638	-1.56583	194.604	304.718
Per3	0.00285253	0.0199257	0.638866	-1.56527	1400.07	2191.49
Hdac9	0.00138404	0.0113618	0.638948	-1.56507	241.698	378.274
Tha1	0.000346608	0.00364102	0.640201	-1.56201	170.958	267.039
Wdr41	0.00072864	0.00675438	0.64054	-1.56118	133.969	209.15
Gramd1b	0.000814816	0.00742825	0.641181	-1.55962	203.507	317.394
Letm2	0.000238798	0.00265921	0.64125	-1.55945	140.317	218.818
Dexi	0.00735088	0.0409582	0.641864	-1.55796	68.7762	107.151
Rasgrf2	0.00810882	0.0438035	0.643118	-1.55492	84.2176	130.952
Csnk1g2	0.000774096	0.00712684	0.643578	-1.55381	219.333	340.803
C1qbp	0.00875337	0.0464833	0.643598	-1.55376	251.947	391.466
Ago4	0.00308971	0.0211889	0.644222	-1.55226	88.5551	137.46
Adat1	0.00382768	0.0250244	0.644521	-1.55154	79.4029	123.197
Phf10	0.00521123	0.0316372	0.644541	-1.55149	144.196	223.719
Sema4d	9.62026e-05	0.00124431	0.644887	-1.55066	490.625	760.792
Lonp1	0.00460396	0.0288009	0.645264	-1.54975	723.083	1120.6
Foxo4	0.000297127	0.0032001	0.645289	-1.54969	155.596	241.126
Adprhl1	5.41008e-05	0.000759672	0.645747	-1.54859	18639.6	28865.2
Cmya5	0.000192954	0.00222608	0.645827	-1.5484	3464.58	5364.56
Fam174b	0.000377093	0.00392627	0.645842	-1.54837	2061.46	3191.89
Lmod3	0.000362502	0.00379443	0.646725	-1.54625	2371.04	3666.23
Exd2	5.53802e-05	0.000775267	0.646938	-1.54574	280.159	433.053
Ppp1r9a	0.00687526	0.0390221	0.647173	-1.54518	214.362	331.229
Emc9	0.00846044	0.0451191	0.647653	-1.54404	763.635	1179.08
Gm43359	0.00798543	0.0433239	0.648008	-1.54319	758.242	1170.11
Numa1	0.00078235	0.00718346	0.649003	-1.54083	552.609	851.474
Aarsd1	1.36024e-07	4.80442e-06	0.649042	-1.54073	1085.74	1672.83
Dnlz	0.000604211	0.00581216	0.649565	-1.53949	690.559	1063.11
Usp13	0.000190699	0.00220746	0.649733	-1.53909	3478.23	5353.33
Dmpk	0.00301103	0.0208113	0.649884	-1.53874	2126.92	3272.77
Angel1	0.00115302	0.00987124	0.65039	-1.53754	107.456	165.217
Mettl18	0.00113766	0.00977623	0.650936	-1.53625	97.8214	150.278
Map7d1	9.29737e-05	0.00120968	0.651027	-1.53603	781.386	1200.24
4921531C22Rik	0.00410137	0.0263509	0.65132	-1.53534	68.9681	105.89
Speg	0.000756745	0.0069867	0.651374	-1.53522	872.185	1338.99
Jarid2	2.75637e-05	0.000437936	0.651416	-1.53512	406.003	623.262
Reep1	0.00386294	0.0251832	0.65158	-1.53473	321.574	493.53
Heatr5b	0.000841983	0.00764556	0.65188	-1.53402	497.399	763.021
Hdac11	0.000463189	0.00468693	0.652806	-1.53185	311.915	477.806
Carnmt1	0.000392386	0.00405181	0.65292	-1.53158	271.803	416.288
Nubpl	0.000205696	0.00234752	0.653121	-1.53111	228.619	350.04
Pkp2	0.00194862	0.0147973	0.653208	-1.53091	778.247	1191.42
Hspe1	0.000132841	0.00162656	0.653973	-1.52912	3244.11	4960.62
Slc27a1	0.000895936	0.00802961	0.654018	-1.52901	3616.59	5529.8
Lrpprc	3.7855e-05	0.000567413	0.654296	-1.52836	1000.11	1528.53
Hspd1	1.76859e-05	0.000301887	0.654549	-1.52777	8998.82	13748.1
Hadha	6.39174e-08	2.50131e-06	0.654707	-1.5274	21895.6	33443.4
Pdp1	0.00112939	0.00971723	0.656123	-1.5241	406.735	619.906
Pfn2	3.16936e-06	7.28846e-05	0.656254	-1.5238	1099.45	1675.34
Ccdc28a	0.00142039	0.0115774	0.656291	-1.52371	277.021	422.101
Stat5a	0.000700659	0.00654788	0.656379	-1.52351	340.476	518.718
Gm43597	0.00932579	0.048697	0.656791	-1.52255	90.3863	137.618
Faf1	0.000188605	0.00218505	0.657409	-1.52112	290.717	442.216
Gpat3	0.000112095	0.00141791	0.657864	-1.52007	329.116	500.279
Klc2	0.00744252	0.041289	0.658322	-1.51901	285.35	433.451
Mtln	0.000492616	0.00494028	0.658829	-1.51785	972.999	1476.86
Acss2	1.88577e-06	4.56579e-05	0.659944	-1.51528	436.67	661.678
Aldh5a1	0.00397408	0.0257372	0.660113	-1.51489	175.914	266.491
Phldb1	0.00440585	0.027827	0.660197	-1.5147	601.723	911.43
Rundc1	0.00119637	0.0101603	0.660461	-1.51409	154.269	233.578
Acot2	2.31524e-05	0.000380125	0.660771	-1.51338	2911.73	4406.57
Hspd1-ps3	0.000911865	0.0081248	0.661442	-1.51185	225.835	341.428
Lhpp	0.000794212	0.00725964	0.661817	-1.51099	406.85	614.747
Nfe2l1	2.44483e-07	8.13468e-06	0.662022	-1.51052	3585.63	5416.18
Atg2a	0.0014973	0.0120898	0.662084	-1.51038	331.808	501.157
Capn7	4.6464e-05	0.000671607	0.662469	-1.5095	373.734	564.153
Cox7a1	0.00240957	0.017528	0.663515	-1.50712	19792	29829
Klhl24	3.04206e-09	1.76812e-07	0.663811	-1.50645	2468.24	3718.3
Ppargc1b	3.76035e-05	0.000564258	0.663934	-1.50617	1166.96	1757.64
Fbxo32	3.47188e-05	0.000529625	0.664265	-1.50542	1540.53	2319.16
Acaa2	2.24229e-05	0.000369028	0.664315	-1.50531	36493.3	54933.8
Fam220a	0.00766465	0.0420807	0.664687	-1.50447	787.255	1184.4
Tfpt	3.5187e-05	0.000533812	0.664738	-1.50435	179.277	269.695
Dnmt3a	0.000747991	0.00692445	0.664826	-1.50415	645.199	970.479
Gm39214	0.00501068	0.0307585	0.66498	-1.5038	246.961	371.381
Ppa2	0.000746592	0.00691615	0.665078	-1.50358	754.619	1134.63
Cdkl2	0.00656151	0.0376447	0.665336	-1.503	91.3224	137.258
Dusp19	0.00437663	0.0276678	0.665944	-1.50163	216.667	325.353
Khdrbs3	0.00355564	0.0236157	0.666398	-1.50061	194.345	291.635
Slc5a6	0.00453362	0.0284303	0.666639	-1.50006	339.981	509.992
Rbfox1	0.000357694	0.00375266	0.666681	-1.49997	687.258	1030.86
Rrad	0.00120956	0.0102471	0.667007	-1.49923	3244.83	4864.76
Rassf3	0.000220501	0.00248154	0.667305	-1.49856	767.956	1150.83
Hadh	1.71006e-05	0.00029336	0.66805	-1.49689	15623.4	23386.5
Oxsr1	0.000259014	0.00285206	0.668283	-1.49637	341.941	511.671
Pard3	0.00464817	0.0290511	0.668314	-1.4963	240.766	360.259
Pop5	0.000140756	0.00169931	0.66835	-1.49622	417.158	624.161
Eef1a2	1.69077e-05	0.00029113	0.668394	-1.49612	620.199	927.894
Apba3	0.00614059	0.0357991	0.66895	-1.49488	879.334	1314.5
Smim19	0.00133951	0.0110755	0.669183	-1.49436	497.749	743.815
Lman2l	0.000400762	0.00412902	0.66923	-1.49425	501.822	749.85
Tcof1	0.000137104	0.00166397	0.669324	-1.49404	306.543	457.989
Ubfd1	0.000559401	0.00546895	0.669608	-1.49341	294.769	440.211
2310061I04Rik	8.50572e-05	0.00112444	0.669781	-1.49302	1430.1	2135.18
Eci1	0.00264025	0.0188795	0.669871	-1.49282	8555.45	12771.8
Rps19bp1	0.00365096	0.0241208	0.669995	-1.49255	136.605	203.889
Desi1	0.000306221	0.00327754	0.670461	-1.49151	163.968	244.56
Fhod3	0.000299652	0.00322477	0.670469	-1.49149	1138.27	1697.73
Lrrc61	0.000324972	0.0034461	0.670658	-1.49107	176.535	263.226
Dcaf6	0.00488943	0.0301621	0.671089	-1.49011	367.576	547.731
Snhg4	0.00452612	0.0284042	0.671164	-1.48995	226.277	337.142
Limch1	3.66599e-05	0.000552684	0.671198	-1.48987	3975.2	5922.55
Tmem25	0.000329968	0.003483	0.671624	-1.48893	529.597	788.532
Nrap	3.93062e-05	0.000585977	0.671879	-1.48836	3249.68	4836.7
Dnajc28	0.000195357	0.00224627	0.671934	-1.48824	747.139	1111.92
Acacb	5.37548e-05	0.000756356	0.672104	-1.48786	2097.99	3121.53
Mapk14	2.39334e-05	0.000391082	0.672773	-1.48638	666.443	990.59
Prox1	8.11246e-08	3.03666e-06	0.673149	-1.48556	600.935	892.722
Ndufaf8	0.00185292	0.0143152	0.673363	-1.48508	1089.05	1617.33
Ttc7	0.00399186	0.025828	0.6734	-1.485	165.581	245.888
Imp3	0.00106023	0.00925513	0.673424	-1.48495	459.264	681.984
Cecr2	0.00247923	0.0179084	0.673556	-1.48466	117.02	173.734
Grcc10	0.000198739	0.00228136	0.673632	-1.48449	4262.8	6328.08
Entpd6	7.87911e-08	2.97355e-06	0.673902	-1.4839	575.629	854.174
Dctpp1	0.000452443	0.00459486	0.674084	-1.48349	556.113	824.99
Rdm1	1.59357e-05	0.000277516	0.674514	-1.48255	1340.4	1987.21
Kansl1l	0.00771478	0.0422549	0.674946	-1.4816	117.713	174.404
Sgo2a	0.00396413	0.0256848	0.675041	-1.48139	154.016	228.157
Etfb	0.00011322	0.00142952	0.675088	-1.48129	31297.1	46360.1
Ttn	0.00145584	0.0118105	0.675237	-1.48096	56393.1	83516
Trpm4	0.00364828	0.0241147	0.675251	-1.48093	220.924	327.174
Ttc32	0.00886931	0.0469185	0.675314	-1.48079	281.271	416.503
Myo18b	0.000208443	0.00237102	0.676106	-1.47906	1463.42	2164.48
Rilpl1	0.00181478	0.0140916	0.676423	-1.47837	2835.66	4192.14
Cdnf	0.0001361	0.00165909	0.676543	-1.4781	315.306	466.055
Pick1	0.000231298	0.00258404	0.676747	-1.47766	375.74	555.215
Spg7	0.00349095	0.0232871	0.676967	-1.47718	440.825	651.177
Smim13	0.00445888	0.0280975	0.677068	-1.47696	240.973	355.907
Clcn3	9.89554e-09	4.97485e-07	0.677075	-1.47694	724.718	1070.37
Cyb5d2	0.000212747	0.0024041	0.677111	-1.47686	570.639	842.756
Mcat	0.00133433	0.0110459	0.677174	-1.47673	141.853	209.478
Gja1	0.000158281	0.00187313	0.677189	-1.47669	13305.1	19647.6
Ears2	1.26018e-05	0.00022992	0.677753	-1.47546	202.32	298.515
Gm44386	0.000862908	0.0077943	0.678006	-1.47491	1086.64	1602.7
Hadhb	0.000160869	0.00189724	0.678215	-1.47446	55322.3	81570.5
Pde4a	1.58174e-05	0.000275803	0.678616	-1.47359	1799.62	2651.89
Unc45b	1.44231e-05	0.000257022	0.678652	-1.47351	4238.79	6245.9
Slc25a15	0.000522981	0.00517127	0.678652	-1.47351	154.093	227.057
Magi3	0.00183051	0.0141721	0.68027	-1.47001	275.598	405.131
Tsc22d4	1.32317e-05	0.000240456	0.680351	-1.46983	1774.19	2607.75
Hadhb-ps	1.70329e-05	0.000292919	0.680582	-1.46933	1480.69	2175.63
Irf2bpl	0.0037142	0.0244415	0.680594	-1.46931	316.366	464.838
Patj	0.000619456	0.00592982	0.681444	-1.46747	179.062	262.769
Gm37033	0.00755696	0.0416389	0.681501	-1.46735	299.282	439.151
Acads	2.89991e-05	0.000454969	0.681667	-1.46699	3229.5	4737.66
Uros	7.21469e-05	0.000976251	0.681688	-1.46695	1036.15	1519.98
Rapsn	1.19268e-05	0.000220229	0.681732	-1.46685	714.47	1048.02
Aldh4a1	7.82863e-06	0.000155165	0.682225	-1.46579	2896.6	4245.81
Gm8566	0.000180096	0.00210061	0.682524	-1.46515	293.904	430.613
Ggct	0.00155943	0.0125182	0.682662	-1.46485	371.373	544.007
Mier2	0.000153936	0.00183115	0.682762	-1.46464	192.233	281.552
Acy1	0.000183905	0.0021378	0.682783	-1.46459	484.964	710.275
Sh2d4a	0.00289853	0.0201755	0.682793	-1.46457	317.833	465.489
Insig1	0.00835044	0.0446882	0.68333	-1.46342	302.084	442.076
Mhrt	0.00167419	0.0132236	0.68347	-1.46312	3239.95	4740.44
Plekhj1	0.000490754	0.0049308	0.683606	-1.46283	438.793	641.881
Coq8a	0.000182956	0.00212856	0.684646	-1.46061	19598.3	28625.4
Zyg11b	0.00373393	0.0245162	0.684991	-1.45987	448.904	655.343
Vapb	0.00325075	0.0220451	0.685244	-1.45934	258.005	376.516
Ddo	0.0018035	0.0140198	0.685809	-1.45813	970.674	1415.37
Echdc3	0.000938154	0.00830532	0.685926	-1.45788	671.173	978.491
Gstp2	0.00125141	0.0105285	0.686174	-1.45736	254.629	371.085
Usf2	0.000680028	0.00638976	0.686273	-1.45715	323.736	471.731
Osgep	6.39881e-06	0.000131558	0.686481	-1.45671	1203.54	1753.2
Ivd	1.67846e-05	0.000289734	0.686605	-1.45644	10858.8	15815.2
Mia2	0.000698076	0.00653261	0.68685	-1.45592	880.353	1281.73
Gm49708	1.9577e-07	6.69164e-06	0.687699	-1.45413	7083.44	10300.2
Aox1	0.00933298	0.0487055	0.687974	-1.45354	312.691	454.51
R3hdm2	0.00225003	0.0165744	0.688092	-1.45329	594.395	863.831
Map2k3os	0.00658468	0.0377618	0.688125	-1.45322	172.188	250.229
Smco4	0.00022643	0.00253996	0.688855	-1.45168	261.647	379.829
Smco1	0.00377126	0.0247151	0.689013	-1.45135	592.286	859.615
Aldh2	3.56828e-08	1.52078e-06	0.689572	-1.45017	5468.14	7929.76
Rangrf	0.00563693	0.0335851	0.68966	-1.44999	1362.93	1976.23
Nudt15	0.000704417	0.00657408	0.689712	-1.44988	180.365	261.508
Rab24	0.00673598	0.0384216	0.689712	-1.44988	90.089	130.618
Fign	0.00389745	0.0253601	0.689934	-1.44941	382.832	554.882
Dhrs7c	0.00118208	0.0100824	0.690128	-1.44901	1619.24	2346.29
Zfp106	1.1324e-06	2.95993e-05	0.690525	-1.44817	4598.26	6659.08
Prss36	0.00653128	0.0374868	0.690554	-1.44811	240.163	347.783
Rhoq	0.00120828	0.0102425	0.690979	-1.44722	632.966	916.043
Cul9	0.00404088	0.0261084	0.691048	-1.44708	245.288	354.951
Pradc1	0.00913179	0.0479933	0.69115	-1.44686	147.224	213.013
Zfp775	0.0021162	0.0158169	0.691394	-1.44635	482.846	698.366
Kti12	0.0047124	0.029346	0.691899	-1.4453	198.268	286.556
Hsp90ab1	9.77919e-05	0.0012628	0.691899	-1.4453	29070.9	42016.1
Pafah2	0.00319421	0.0217657	0.692194	-1.44468	215.085	310.729
Golga4	0.00131005	0.0109105	0.69297	-1.44306	2625.54	3788.82
Decr1	2.06952e-05	0.000348931	0.693452	-1.44206	5481.12	7904.11
Itga7	5.701e-05	0.000795657	0.693607	-1.44174	2134.33	3077.14
Hr	0.00741143	0.0411417	0.693624	-1.4417	138.105	199.107
Spryd7	0.00198112	0.0149944	0.693793	-1.44135	723.986	1043.52
Ints1	0.00837359	0.0447946	0.693833	-1.44127	257.706	371.424
Map7	0.00666774	0.0381588	0.693851	-1.44123	113.699	163.866
Neurl4	0.00414776	0.0265252	0.693986	-1.44095	236.971	341.463
Top1mt	0.000916724	0.00814901	0.694032	-1.44086	156.079	224.888
Safb2	0.00811814	0.0438195	0.694513	-1.43986	253.016	364.307
Kif16b	9.29985e-05	0.00120968	0.694517	-1.43985	534.635	769.794
Cacfd1	3.0399e-05	0.00047316	0.694577	-1.43973	942.496	1356.94
Polr1a	2.83899e-05	0.000447961	0.694824	-1.43921	585.534	842.709
Fabp3	0.00108875	0.00945089	0.695967	-1.43685	151309	217409
Rapgef4	0.0018678	0.0143817	0.696173	-1.43643	480.59	690.331
Tango6	0.00190089	0.0145505	0.697456	-1.43378	278.247	398.946
Ulk2	0.000912717	0.00812713	0.698287	-1.43208	379.143	542.961
Gm9108	0.00144265	0.0117185	0.698512	-1.43161	491.705	703.932
Neil1	0.00828675	0.0443991	0.698553	-1.43153	168.107	240.651
Atp8a1	0.000194274	0.00223756	0.69867	-1.43129	434.847	622.392
Smim27	1.77793e-05	0.000303107	0.6992	-1.43021	364.713	521.615
Ap4s1	0.00614108	0.0357991	0.699204	-1.4302	416.337	595.444
Chpt1	0.000199176	0.00228447	0.699225	-1.43016	2111.72	3020.09
Tfb1m	0.00301533	0.0208306	0.699829	-1.42892	130.415	186.352
Hpdl	0.0080911	0.043725	0.699908	-1.42876	97.1754	138.84
Snx16	0.00411554	0.0263682	0.700288	-1.42798	128.066	182.877
Myo18a	0.00119494	0.0101544	0.700455	-1.42764	2185.82	3120.57
Pex12	0.00456536	0.0285854	0.700491	-1.42757	238.684	340.738
Gm28438	0.00894308	0.0472177	0.700771	-1.427	53656.9	76568.3
Ppp1r12b	0.00794878	0.043176	0.700826	-1.42689	1789.65	2553.63
Slc25a20	0.000500362	0.00499455	0.700942	-1.42665	6423.08	9163.5
Acadm	0.000193199	0.00222704	0.701031	-1.42647	22788.5	32507.2
Rap1gap2	0.00203211	0.0153215	0.701037	-1.42646	442.742	631.553
Dysf	0.000206067	0.00234981	0.701044	-1.42644	1260.32	1797.77
Abcc1	0.00247581	0.0179025	0.701412	-1.42569	462.482	659.359
Det1	0.00626613	0.0363283	0.701848	-1.42481	220.463	314.118
Lgals4	0.00845754	0.0451191	0.702032	-1.42444	2422.54	3450.76
Mmp15	0.000954182	0.00843095	0.702177	-1.42414	554.022	789.006
A630072M18Rik	0.00333722	0.0224903	0.702533	-1.42342	128.043	182.259
Kif1b	0.00140656	0.0114851	0.702726	-1.42303	1493.56	2125.37
Gm10222	0.00331196	0.0223706	0.702779	-1.42292	10415.8	14820.9
Emc6	0.00544342	0.0326866	0.703096	-1.42228	1363.47	1939.24
Vwa7	0.000182528	0.00212538	0.703527	-1.42141	370.788	527.041
Mrpl38	0.00138854	0.0113834	0.703672	-1.42112	1141.46	1622.15
Klhl30	1.00601e-05	0.000190355	0.703822	-1.42081	923.84	1312.6
Rai2	0.00191683	0.0146284	0.704608	-1.41923	1005.84	1427.52
Entpd5	0.000226824	0.00254231	0.704976	-1.41849	3626.5	5144.15
Dapk1	0.00357412	0.0236927	0.705235	-1.41797	380.237	539.163
Gm47644	0.00272195	0.0193173	0.705743	-1.41695	3476	4925.3
Scrn2	0.00336295	0.0226194	0.706069	-1.41629	390.071	552.454
Senp7	0.00415969	0.0265769	0.706497	-1.41543	181.991	257.596
Trp53inp2	4.36364e-05	0.000637424	0.706501	-1.41543	7260.21	10276.3
Ubr3	0.000659042	0.00623938	0.706725	-1.41498	695.655	984.336
Rfc1	4.80796e-06	0.000103646	0.706931	-1.41457	825.966	1168.38
Tmem117	0.00155718	0.0125073	0.707249	-1.41393	242.862	343.389
Slc30a9	0.00347592	0.0232205	0.707377	-1.41367	619.516	875.793
Kremen1	0.00618979	0.0359478	0.707749	-1.41293	711.128	1004.77
Dip2c	0.0056647	0.0336777	0.7079	-1.41263	316.699	447.378
Klhl3	4.67632e-05	0.000674516	0.707903	-1.41262	569.43	804.39
Ccdc107	0.00188397	0.0144628	0.708062	-1.41231	583.776	824.47
Tarsl2	0.00671517	0.0383187	0.70807	-1.41229	153.799	217.209
Wfs1	0.000414119	0.00425074	0.708676	-1.41108	1710.15	2413.16
Dusp7	0.00927031	0.0484808	0.709222	-1.41	498.843	703.368
Ifrd2	0.000344591	0.00362579	0.709227	-1.40999	1194.16	1683.76
Slc49a4	0.00283602	0.0198709	0.709408	-1.40963	269.945	380.521
mt-Nd4	0.000113435	0.00143093	0.709424	-1.40959	333013	469414
Focad	0.000505109	0.00503464	0.709472	-1.4095	224.059	315.811
Gcdh	0.000180731	0.00210624	0.710322	-1.40781	1868.58	2630.61
Pdss2	0.00182951	0.0141721	0.710356	-1.40774	587.591	827.179
Dglucy	0.000905712	0.00808043	0.710468	-1.40752	1436.48	2021.88
Chkb	0.00283804	0.0198749	0.710726	-1.40701	627.999	883.603
Rtn4ip1	9.85354e-05	0.00126616	0.710928	-1.40661	2025.25	2848.75
Nfic	0.00343562	0.0230295	0.711053	-1.40636	2757.63	3878.23
Frmd6	0.00089807	0.00803597	0.711422	-1.40563	519.983	730.907
Npepl1	0.00432507	0.0274477	0.711761	-1.40497	536.176	753.31
Ctbp1	0.000446313	0.00454394	0.711908	-1.40467	617.565	867.478
Isoc2b	0.00629574	0.0364539	0.712063	-1.40437	190.565	267.624
Klhl38	0.00610676	0.0356897	0.712523	-1.40346	590.723	829.058
Ank	1.12098e-06	2.94124e-05	0.712527	-1.40346	2029.73	2848.64
Gtf3c1	0.00114634	0.00983239	0.71255	-1.40341	556.803	781.423
Clasp2	0.00342913	0.0229972	0.712629	-1.40325	589.16	826.742
Cdpf1	0.00611349	0.0357088	0.713457	-1.40163	573.163	803.361
Nomo1	0.00570107	0.0338501	0.713571	-1.4014	730.386	1023.57
Alpk3	0.00111131	0.00960369	0.71374	-1.40107	2935.5	4112.84
Sod1	3.92913e-06	8.70157e-05	0.713845	-1.40086	14411.9	20189.2
Fdxr	0.00539813	0.0324571	0.713888	-1.40078	191.87	268.767
Pigyl	0.0066818	0.0382233	0.713991	-1.40058	915.433	1282.13
Bach1	0.00751232	0.0415075	0.714034	-1.40049	123.821	173.411
Ilrun	0.000921092	0.00817528	0.714303	-1.39997	1028.4	1439.73
Pcca	7.46103e-06	0.000149383	0.714452	-1.39967	1367.01	1913.37
Pde4dip	5.94421e-05	0.000823757	0.714706	-1.39918	12430.5	17392.5
Lrrfip2	0.00107309	0.00934379	0.714825	-1.39894	597.286	835.569
Svip	0.00560152	0.033461	0.71488	-1.39884	714.275	999.153
Dnajb2	0.00018594	0.00215782	0.71493	-1.39874	1173.39	1641.27
Morn2	0.00308458	0.0211815	0.715122	-1.39836	174.139	243.509
Mfhas1	0.00194137	0.0147503	0.715283	-1.39805	795.949	1112.77
Zfp358	0.00179848	0.0140066	0.715327	-1.39796	339.781	475.001
Hdac4	8.65156e-06	0.000167616	0.715484	-1.39765	1770.46	2474.49
Clasp1	0.000452648	0.00459486	0.715588	-1.39745	2841.47	3970.82
Rnaseh2c	0.00563579	0.0335851	0.715631	-1.39737	324.809	453.879
Coq10a	0.00171499	0.0134994	0.716025	-1.3966	1013.69	1415.72
Epdr1	0.00440044	0.0278055	0.716338	-1.39599	277.251	387.04
Gm12895	0.0045344	0.0284303	0.716637	-1.39541	1484.78	2071.87
Nrd1	0.000565509	0.00551778	0.71685	-1.39499	1457.36	2033
Fabp3-ps1	0.00053616	0.00528297	0.716921	-1.39485	4176.01	5824.92
Osbp2	0.00879748	0.0466593	0.717159	-1.39439	194.375	271.035
Slc36a2	0.00328026	0.0221933	0.717993	-1.39277	1061.4	1478.28
2810004N23Rik	3.00187e-05	0.000469361	0.718243	-1.39229	1818.78	2532.27
Tle5	0.00557664	0.0333413	0.71849	-1.39181	2842.02	3955.54
Nipal3	0.00214451	0.0159939	0.718504	-1.39178	219.722	305.805
Pomgnt1	0.000932008	0.00825621	0.719031	-1.39076	315.462	438.732
Echdc2	9.23766e-06	0.000177722	0.719154	-1.39052	1043.28	1450.7
Suds3	0.00404497	0.0261226	0.719539	-1.38978	301.593	419.148
Stard7	0.00140369	0.0114684	0.719834	-1.38921	926.763	1287.47
Mllt6	0.000668277	0.00630083	0.720246	-1.38841	329.42	457.371
Rabl6	0.00759744	0.0417623	0.720421	-1.38808	551.699	765.801
Wdtc1	0.00200304	0.0151271	0.720473	-1.38798	575.328	798.542
Upf2	0.00874376	0.0464502	0.720971	-1.38702	241.742	335.301
Mbd3	0.00685962	0.0389815	0.721022	-1.38692	290.947	403.521
Sema6a	0.00572604	0.0339545	0.721031	-1.3869	294.562	408.528
Nudt6	0.00348812	0.0232847	0.721053	-1.38686	293.703	407.325
Cacna1c	0.00282456	0.0198187	0.721101	-1.38677	1297.97	1799.98
Map3k20	0.000906474	0.00808199	0.722425	-1.38423	2714.27	3757.16
Rmnd5a	0.00149309	0.012063	0.723411	-1.38234	475.808	657.728
Gm20300	0.0045143	0.0283559	0.72363	-1.38192	377.39	521.524
Sdhaf4	0.00369874	0.0244014	0.723676	-1.38183	2143.45	2961.89
Ethe1	0.00593588	0.0348983	0.723779	-1.38164	1216.37	1680.58
Gatb	0.000622749	0.00595306	0.724079	-1.38107	1367.72	1888.91
Ccnh	0.00324983	0.0220451	0.724817	-1.37966	1076.49	1485.19
Pak6	0.00804823	0.0435445	0.726049	-1.37732	216.238	297.828
BC003965	0.000898486	0.00803597	0.726183	-1.37706	1263.93	1740.51
Thra	0.00770652	0.0422549	0.726498	-1.37647	453.803	624.644
H2az2	0.000160617	0.00189589	0.726602	-1.37627	1708.91	2351.92
Wdr45	1.11158e-05	0.000207761	0.726634	-1.37621	773.832	1064.95
Plekhf1	0.00901184	0.0474994	0.726722	-1.37604	577.649	794.869
Dot1l	0.00605034	0.0354201	0.726753	-1.37598	498.025	685.274
Tmem150a	0.000165916	0.00195008	0.726801	-1.37589	664.991	914.955
Abca2	0.00933448	0.0487055	0.727188	-1.37516	478.343	657.798
Tcta	0.00485758	0.0300059	0.727257	-1.37503	2315.66	3184.1
Gna12	0.00331296	0.0223706	0.727722	-1.37415	932.534	1281.44
Nprl2	0.000161063	0.0018979	0.727725	-1.37415	674.212	926.466
Msl1	0.000851662	0.00771819	0.727774	-1.37405	615.907	846.288
Metap1d	0.0031351	0.0214749	0.728002	-1.37362	1172.36	1610.38
Safb	0.00518197	0.0314922	0.728179	-1.37329	341.215	468.587
Pank1	0.000253944	0.0028007	0.728437	-1.3728	440.838	605.183
Mmaa	0.00278762	0.0196316	0.728576	-1.37254	733.111	1006.22
Msrb2	0.00390961	0.025404	0.728664	-1.37237	2386.48	3275.15
Tbc1d16	0.00186519	0.0143697	0.728889	-1.37195	591.669	811.741
Slc25a22	0.000243842	0.00269793	0.728926	-1.37188	1116.41	1531.58
Arhgef10l	0.00356424	0.02365	0.728967	-1.3718	582.511	799.091
Smim11	0.000895444	0.00802961	0.729008	-1.37173	1543.63	2117.44
Khk	7.37263e-05	0.000991778	0.729282	-1.37121	489.95	671.826
Dhx29	0.00588469	0.0346714	0.730249	-1.3694	178.265	244.115
Siva1	0.000593172	0.00574206	0.73042	-1.36908	995.078	1362.34
Mtfp1	0.00400646	0.0259103	0.730556	-1.36882	4852.11	6641.66
Fxn	0.000953789	0.00843095	0.730831	-1.36831	709.381	970.65
Klhl40	0.00290556	0.020204	0.730967	-1.36805	927.512	1268.88
Bola1	0.00284048	0.0198819	0.731176	-1.36766	836.063	1143.45
Rwdd1	0.00192122	0.0146457	0.731308	-1.36741	855.851	1170.3
Otud7b	0.00220239	0.0162932	0.731721	-1.36664	656.974	897.848
Ogfod2	1.00579e-06	2.67984e-05	0.731864	-1.36637	714.449	976.205
Dhdh	0.00239692	0.0174631	0.732027	-1.36607	910.373	1243.63
Inpp5j	0.00613535	0.035796	0.732333	-1.3655	288.064	393.351
Dsg2	0.00880633	0.0466593	0.732381	-1.36541	705.908	963.854
Aig1	0.000856554	0.00775091	0.73281	-1.36461	639.167	872.214
Ddt	0.006715	0.0383187	0.732964	-1.36432	1621.91	2212.81
Mto1	0.00380758	0.0249285	0.733272	-1.36375	488.769	666.559
Bves	0.0050199	0.0307877	0.733289	-1.36372	397.73	542.391
Dnajb5	0.00325195	0.0220451	0.733333	-1.36364	1341.79	1829.72
Rrp9	0.0021699	0.0161024	0.733613	-1.36312	424.943	579.247
Zfp46	0.00261505	0.0187519	0.733622	-1.3631	371.302	506.122
Pcp4l1	0.00532478	0.0321424	0.733918	-1.36255	4069.13	5544.39
Lamb2	0.00732282	0.0408719	0.734069	-1.36227	2311.36	3148.7
Nampt	9.45616e-05	0.00122654	0.73421	-1.36201	1996.95	2719.87
Tmem94	6.82151e-05	0.000932205	0.734687	-1.36112	1453.21	1978
Gstk1	0.00108684	0.00944553	0.734908	-1.36071	1546.35	2104.14
Kcnj2	0.00192004	0.0146449	0.735252	-1.36008	423.61	576.143
Tango2	0.000226255	0.00253996	0.735255	-1.36007	5192.6	7062.31
Rpusd4	0.00250731	0.0180923	0.735346	-1.3599	512.65	697.154
Paip2b	0.00910518	0.0478717	0.735377	-1.35985	435.938	592.809
Nfs1	0.00267446	0.0190786	0.735949	-1.35879	2359.15	3205.6
Mef2d	0.00499453	0.0307004	0.73617	-1.35838	1252.89	1701.9
Tef	0.00411263	0.0263631	0.736476	-1.35782	1642.6	2230.35
Zfp710	0.00345971	0.0231347	0.736543	-1.35769	459.17	623.413
Oxct1	0.000142708	0.00171731	0.736694	-1.35742	21568.9	29278
Rbm20	5.36725e-05	0.00075597	0.736873	-1.35709	1467.37	1991.35
Bag1	0.000282376	0.00306761	0.736886	-1.35706	473.846	643.039
Rmnd1	0.00191083	0.0145988	0.736942	-1.35696	1620.05	2198.35
Carns1	0.0083996	0.0449163	0.737642	-1.35567	546.145	740.394
Fndc5	0.00797758	0.0432983	0.737801	-1.35538	2921.88	3960.25
Mrpl3	0.00335165	0.0225655	0.738132	-1.35477	1134.76	1537.34
Krba1	0.0034395	0.0230443	0.738213	-1.35462	414.821	561.926
Gm29216	0.00123217	0.0103958	0.738392	-1.35429	228583	309568
Marchf6	0.00161486	0.0128657	0.739259	-1.35271	1002.24	1355.74
Phyhip	0.000598115	0.00577772	0.739643	-1.352	1191.04	1610.3
Fgf1	0.000282988	0.00306942	0.739845	-1.35163	3283.31	4437.84
Thap4	3.5401e-05	0.000536467	0.740026	-1.3513	570.876	771.427
Lrrc2	0.0029481	0.0204791	0.740037	-1.35128	5171.22	6987.78
2900076A07Rik	0.00562966	0.0335819	0.740218	-1.35095	214.589	289.9
Ephx2	0.00407058	0.026202	0.740693	-1.35009	10430.8	14082.4
Camta2	0.00775364	0.0424003	0.74083	-1.34984	581.347	784.723
Me1	0.00138376	0.0113618	0.740919	-1.34968	693.832	936.448
Aldh9a1	0.001805	0.0140236	0.741062	-1.34942	1034.63	1396.15
Slc25a35	0.00898544	0.047405	0.741446	-1.34872	353.896	477.305
Acaa1a	0.00148795	0.0120285	0.742307	-1.34715	1956.05	2635.1
Crhr2	0.00188463	0.0144628	0.742489	-1.34682	488.634	658.103
Slain2	0.0020463	0.0153695	0.742797	-1.34626	657.589	885.288
Pttg1	0.00372934	0.0244977	0.743593	-1.34482	3599.77	4841.05
Pnrc1	0.00753686	0.0415613	0.743725	-1.34458	211.582	284.489
Ahsa1	0.0010815	0.00940506	0.743907	-1.34425	2350.69	3159.93
Hccs	0.00119258	0.0101406	0.743932	-1.34421	436.24	586.398
Il11ra1	0.000241205	0.00268123	0.744171	-1.34378	3313.14	4452.12
Mrps12	0.00600622	0.0352217	0.744395	-1.34337	1373.84	1845.58
Polrmt	0.00406611	0.026188	0.744631	-1.34295	529.197	710.684
Ube2d1	0.00235518	0.0172139	0.744828	-1.34259	613.228	823.315
Nudt7	0.0027282	0.0193417	0.744944	-1.34238	1823.2	2447.44
Osbpl8	0.00505021	0.0309185	0.745191	-1.34194	486.039	652.235
Mrm2	0.0033279	0.0224385	0.745719	-1.34099	298.105	399.756
Bcor	0.00540249	0.0324691	0.746381	-1.3398	264.899	354.911
Eif3f	2.30515e-05	0.000378919	0.746452	-1.33967	740.627	992.196
Gramd4	0.00805578	0.0435683	0.746722	-1.33919	272.928	365.501
Cdkal1	0.00917648	0.0481914	0.74736	-1.33804	473.969	634.191
Eif4a2	0.00687241	0.0390221	0.74739	-1.33799	7616.92	10191.4
2210408F21Rik	0.00377276	0.0247151	0.747421	-1.33793	430.703	576.252
Pknox2	0.00578011	0.0341574	0.748052	-1.3368	258.427	345.467
Fastkd1	0.00280627	0.0197126	0.748247	-1.33646	502.219	671.194
Tmem143	0.000172622	0.00202372	0.749437	-1.33433	1208.81	1612.96
Dusp8	0.000321594	0.00342611	0.749516	-1.33419	2038.69	2720.01
Oma1	0.000301893	0.00324381	0.749998	-1.33334	1169.37	1559.17
Sec31b	0.00637089	0.0368133	0.750319	-1.33277	260.552	347.255
Abcb10	0.0016513	0.013085	0.750335	-1.33274	435.552	580.477
Tmem70	0.00934019	0.0487168	0.750655	-1.33217	1303.66	1736.7
Pln	0.00237001	0.0173101	0.751122	-1.33134	84704.8	112771
Mcee	0.00614911	0.0358308	0.751348	-1.33094	2029.61	2701.29
Cpeb3	0.00326892	0.0221274	0.751612	-1.33047	376.738	501.24
mt-Co2	0.0029806	0.0206632	0.752048	-1.3297	309309	411289
Gm28661	0.00300839	0.0208035	0.752074	-1.32966	307453	408808
Nop16	0.00148656	0.0120243	0.752281	-1.32929	617.219	820.464
Cdh2	9.7143e-06	0.000185339	0.752402	-1.32908	4122.8	5479.52
Gid4	0.00121108	0.0102536	0.752463	-1.32897	951.703	1264.78
Dcakd	7.08691e-05	0.0009656	0.752914	-1.32817	1758.52	2335.62
Cep85	0.00314457	0.0215276	0.752983	-1.32805	1429.89	1898.96
Daam1	0.00273983	0.0193909	0.753035	-1.32796	405.462	538.438
Rubcn	0.00578434	0.0341678	0.753084	-1.32787	440.886	585.441
Timmdc1	0.00902152	0.0475225	0.753089	-1.32786	635.698	844.12
As3mt	0.000384271	0.00397889	0.753359	-1.32739	1683.2	2234.27
Bcat2	0.00738846	0.0411103	0.7534	-1.32732	5738.51	7616.82
Polb	0.00850719	0.0453508	0.753742	-1.32671	865.143	1147.8
Saraf	0.00528066	0.031932	0.754135	-1.32602	7701.76	10212.7
Gm37829	0.00186298	0.0143607	0.754533	-1.32532	573.547	760.136
Ahsa2	0.00389945	0.0253611	0.754841	-1.32478	684.22	906.443
Lynx1	0.000673518	0.00633723	0.755539	-1.32356	5120.07	6776.71
Ttc7b	0.00422314	0.0268825	0.755585	-1.32348	423.232	560.138
Drosha	0.0026304	0.0188423	0.755637	-1.32339	577.117	763.749
Ldhb-ps	0.00413012	0.026437	0.75712	-1.32079	1995.23	2635.29
Agpat1	0.000714463	0.00664982	0.757225	-1.32061	567.652	749.647
Polr3d	0.00476677	0.0295643	0.757426	-1.32026	201.574	266.129
Cutc	0.00728155	0.040691	0.757488	-1.32015	508.472	671.26
Map2k7	0.000709072	0.00660857	0.757824	-1.31957	702.255	926.673
Myocd	0.000194628	0.00223977	0.758231	-1.31886	858.147	1131.78
Gtf2i	0.00215346	0.0160294	0.758753	-1.31795	1716.14	2261.79
Nr3c1	0.00392618	0.0254869	0.758931	-1.31764	926.193	1220.39
Prkaca	0.000264705	0.00290312	0.758959	-1.3176	2601.89	3428.23
Tmem101	0.00525108	0.031795	0.759048	-1.31744	524.986	691.637
2810013P06Rik	0.00702975	0.0397026	0.7593	-1.317	324.945	427.953
Ppp2r5a	0.0075081	0.0415075	0.759378	-1.31687	635.449	836.802
Mmab	0.00650637	0.0373594	0.759473	-1.3167	1007.72	1326.87
Sspn	0.00507862	0.0310648	0.759495	-1.31666	4290.35	5648.95
Raf1	0.000650684	0.00617477	0.759934	-1.3159	1329.54	1749.54
Cdk2ap1	0.00947543	0.0493102	0.759969	-1.31584	330.383	434.733
Bcap29	0.0035722	0.0236914	0.760065	-1.31568	1021.1	1343.44
Mettl17	0.00158462	0.0126908	0.760137	-1.31555	466.305	613.448
Ubqln4	0.00467719	0.0292059	0.760391	-1.31511	660.873	869.122
Gga2	0.00329726	0.0222865	0.760433	-1.31504	524.374	689.573
Prrx1	0.00231109	0.0169517	0.760632	-1.3147	568.064	746.832
Cbr1	0.00571543	0.0339061	0.760686	-1.3146	767.138	1008.48
Arfrp1	0.00553607	0.0331499	0.7608	-1.31441	1380.66	1814.74
Twnk	0.00179933	0.0140066	0.760948	-1.31415	587.556	772.136
Slc20a2	0.000462754	0.00468693	0.761036	-1.314	2293.25	3013.33
Nnt	0.00381249	0.0249487	0.761159	-1.31379	14989.7	19693.3
Dnaja4	0.00778753	0.0425287	0.761294	-1.31355	584.646	767.963
Gpc1	0.00442128	0.0279116	0.761391	-1.31339	3960.31	5201.41
Ktn1	0.00535279	0.032269	0.761665	-1.31291	3634.21	4771.41
Mtg1	0.00206938	0.0155176	0.762	-1.31234	1052.03	1380.61
Rnf123	0.000319544	0.00340691	0.762173	-1.31204	1235.61	1621.17
mt-Nd6	0.000302278	0.00324542	0.762175	-1.31203	55138.2	72343.2
Grb14	0.00215393	0.0160294	0.762261	-1.31189	2715.09	3561.88
Klhl12	0.00867555	0.0461226	0.76232	-1.31178	403.752	529.636
Dctn1	0.00669165	0.0382479	0.763033	-1.31056	1067.1	1398.49
Ttc33	0.000708799	0.00660857	0.763177	-1.31031	793.081	1039.18
Tmem42	0.00817415	0.0439839	0.76392	-1.30904	287.47	376.309
Npc1	0.00831161	0.0444977	0.76403	-1.30885	669.733	876.579
Mrpl23-ps1	0.00637118	0.0368133	0.76418	-1.30859	266.64	348.923
Snapc1	0.0018223	0.0141341	0.764527	-1.308	229.134	299.707
Ankrd40	0.000232381	0.00259194	0.764585	-1.3079	1297.76	1697.34
Kptn	0.00227121	0.0166947	0.764596	-1.30788	569.396	744.702
Trip10	0.00483281	0.0298931	0.764671	-1.30775	1806.75	2362.78
Ppp2r3a	0.00778351	0.0425287	0.765575	-1.30621	4165.54	5441.06
Akap1	0.0018572	0.0143402	0.766072	-1.30536	1800.19	2349.9
Cxadr	0.00217075	0.0161024	0.766122	-1.30528	444.11	579.686
Acp6	0.00134376	0.0110805	0.766395	-1.30481	935.605	1220.79
Rnf5	0.00410486	0.0263611	0.766571	-1.30451	1242.05	1620.27
Acsl1	0.00198647	0.0150267	0.767002	-1.30378	11898.1	15512.5
Dcun1d2	0.00537548	0.0323492	0.768202	-1.30174	1375.48	1790.52
Efcab2	0.00286292	0.0199707	0.768278	-1.30161	2094.24	2725.89
Ccdc141	0.00140304	0.0114684	0.769012	-1.30037	2528.62	3288.14
2900097C17Rik	0.00627519	0.0363655	0.769185	-1.30008	4999.93	6500.3
Calcoco1	0.00299612	0.0207395	0.769247	-1.29997	3047.54	3961.72
Dvl2	0.004192	0.026709	0.769908	-1.29886	286.332	371.905
Wdyhv1	0.00620995	0.0360481	0.770122	-1.2985	269.259	349.631
Maf1	0.00564564	0.0336101	0.770534	-1.2978	1998.18	2593.24
Arl3	0.00787942	0.0428802	0.77105	-1.29693	973.212	1262.19
Cog5	0.00132928	0.0110174	0.771097	-1.29685	493.764	640.34
Fbxo21	0.00904477	0.0476086	0.771108	-1.29684	637.075	826.181
Dmac2l	0.00434809	0.0275557	0.771147	-1.29677	496.387	643.699
Plec	0.0053854	0.0323947	0.771489	-1.29619	5430.32	7038.75
Dnajc2	0.00779543	0.0425444	0.771844	-1.2956	317.524	411.384
Ndrg2	0.00307031	0.0211046	0.771878	-1.29554	33419.1	43295.8
Ecsit	0.00708739	0.0398811	0.771893	-1.29552	2998.38	3884.45
Zcrb1	0.00923968	0.0483927	0.772016	-1.29531	1594.05	2064.79
Pcx	0.00700204	0.0395948	0.772369	-1.29472	807.614	1045.63
Dcaf5	0.00923314	0.0483875	0.772988	-1.29368	380.141	491.782
Wdr12	0.00641058	0.0369325	0.773491	-1.29284	526.482	680.658
Slc25a39	0.00473715	0.0294469	0.774637	-1.29093	4442.93	5735.5
Ak3	0.000215347	0.00243148	0.7747	-1.29082	1538.58	1986.04
Bod1	0.00353447	0.0235205	0.775027	-1.29028	334.091	431.069
Phkb	0.0043509	0.0275557	0.775606	-1.28931	666.131	858.852
Amz2	0.00811457	0.0438174	0.776625	-1.28762	1991.48	2564.28
Dele1	0.00324515	0.0220315	0.777737	-1.28578	4850.33	6236.47
Trmt1	0.00626516	0.0363283	0.777818	-1.28565	499.521	642.208
Pnpla8	0.0063853	0.036864	0.777839	-1.28561	1610.93	2071.03
Trak1	0.000964659	0.0085138	0.777933	-1.28546	2142.05	2753.52
Gcsh	0.00800347	0.0434047	0.778139	-1.28512	2345.71	3014.52
Mettl16	0.00881965	0.0467092	0.778895	-1.28387	488.793	627.547
Mmut	0.000290021	0.00313336	0.779381	-1.28307	2864.25	3675.03
Parp1	0.000138808	0.00168196	0.780456	-1.2813	937.905	1201.74
Atp2c1	0.00706961	0.0398135	0.782198	-1.27845	551.947	705.636
Agtpbp1	0.000979323	0.00862543	0.782478	-1.27799	1069.51	1366.82
mt-Nd4l	0.00921041	0.0482959	0.78255	-1.27787	21638.7	27651.5
Fblim1	0.0027769	0.0195762	0.782577	-1.27783	7117.41	9094.84
Taz	0.00134414	0.0110805	0.783299	-1.27665	995.932	1271.46
Pcgf5	0.00222795	0.016447	0.783508	-1.27631	799.116	1019.92
Etv3	0.00893711	0.0472043	0.784291	-1.27504	252.126	321.47
Lyrm9	0.00901367	0.0474994	0.784336	-1.27496	1186.84	1513.18
Ubap2	0.00485317	0.0299921	0.784517	-1.27467	651.537	830.495
Lars	0.00181956	0.0141208	0.785284	-1.27343	1143.37	1455.99
Mta1	0.00929042	0.0485492	0.785829	-1.27254	600.957	764.743
Myom1	0.00277394	0.0195762	0.786114	-1.27208	9518.45	12108.2
Eci2	0.00842947	0.0450236	0.786269	-1.27183	4637.47	5898.07
Eif3j1	0.00481224	0.0297995	0.786403	-1.27161	770.872	980.251
Vti1b	0.0089031	0.0470607	0.786851	-1.27089	2414.83	3068.98
Cdk2ap2	0.00698805	0.0395362	0.787597	-1.26968	734.257	932.275
Msl3	0.0067628	0.0385426	0.788045	-1.26896	976.882	1239.63
Ndufs2	0.00897297	0.0473573	0.78809	-1.26889	28920.3	36696.7
Gorasp1	0.00319365	0.0217657	0.789758	-1.26621	643.733	815.101
Mif4gd	0.00129679	0.0108262	0.789828	-1.2661	1076.39	1362.82
Polr2l	0.00640856	0.0369325	0.790764	-1.2646	3384.6	4280.16
Btbd1	0.00516808	0.0314445	0.791272	-1.26379	617.466	780.346
Ogdh	0.000261946	0.00287973	0.791297	-1.26375	47491.6	60017.5
Lrrc20	0.00241572	0.0175579	0.791378	-1.26362	740.475	935.679
Gfm1	0.00247213	0.0178853	0.791729	-1.26306	3303.9	4173.02
Eif5b	0.003228	0.0219367	0.792123	-1.26243	1912.76	2414.72
Qk	0.00251917	0.0181684	0.792403	-1.26198	4229.31	5337.32
R3hdm4	0.00290255	0.0201933	0.792568	-1.26172	2180.42	2751.08
Samhd1	0.0060602	0.0354627	0.792765	-1.26141	400.302	504.943
Acad11	0.00615683	0.0358606	0.792968	-1.26108	3790.01	4779.52
Atf7ip	0.00141773	0.0115693	0.793024	-1.261	971.554	1225.13
Ppm1a	0.00433642	0.0275019	0.793357	-1.26047	835.133	1052.66
Dhodh	0.00537316	0.0323492	0.793645	-1.26001	841.688	1060.53
Glrx2	0.00560824	0.0334866	0.794629	-1.25845	561.721	706.898
Wdr5	0.00741196	0.0411417	0.794959	-1.25793	372.801	468.956
Dym	0.00726666	0.0406583	0.79515	-1.25762	1244.96	1565.69
Rab12	0.00645085	0.0371335	0.79526	-1.25745	869.059	1092.8
Abcd3	0.00573585	0.0339688	0.795473	-1.25711	2133.65	2682.24
Usp47	0.00601435	0.0352543	0.79575	-1.25668	836.079	1050.68
Camk2d	0.00739832	0.0411266	0.795945	-1.25637	2247.58	2823.79
Ccser2	0.000514156	0.00510266	0.796853	-1.25494	2995.44	3759.09
Ganc	0.00474717	0.0294854	0.796929	-1.25482	431.051	540.89
Gm12896	0.0021504	0.0160205	0.797899	-1.25329	3407.91	4271.1
Ybx1	0.000829541	0.00754784	0.798083	-1.253	1857.3	2327.2
Tars2	0.00247839	0.0179084	0.798245	-1.25275	1301.29	1630.19
Akr1b3	0.00788186	0.0428802	0.798326	-1.25262	11134.8	13947.7
Pold2	0.00105231	0.00919767	0.798909	-1.25171	780.313	976.723
Ss18	0.00253773	0.018264	1.25063	1.25063	1336.5	1068.66
Tfpi	0.0092051	0.0482959	1.25128	1.25128	1858.06	1484.92
Tug1	0.00734091	0.0409397	1.2513	1.2513	1709.31	1366.02
Pgd	0.00415763	0.026576	1.25298	1.25298	1360.63	1085.91
Pafah1b2	0.00394424	0.02558	1.25337	1.25337	1139.95	909.51
Mbd1	0.005323	0.0321424	1.25399	1.25399	1083.97	864.422
Utrn	0.00202337	0.0152723	1.25411	1.25411	1934.47	1542.5
Cndp2	0.00747511	0.0414198	1.25543	1.25543	1152.52	918.03
Tmsb4x	0.00679217	0.0386799	1.25862	1.25862	17008.9	13514
Ift46	0.00451088	0.0283473	1.25906	1.25906	508.872	404.168
Stat6	0.000465224	0.00470173	1.26312	1.26312	1959.69	1551.46
Rab8a	0.00118632	0.0101124	1.26313	1.26313	1705.93	1350.56
Faf2	0.00552257	0.0330898	1.26354	1.26354	709.788	561.746
Plin4	0.00246462	0.0178531	1.26364	1.26364	3744.66	2963.39
Ctsa	0.00117336	0.0100143	1.26445	1.26445	6800.34	5378.11
Rap1b	0.00455013	0.028503	1.26511	1.26511	628.799	497.032
Gpi1	0.00674274	0.0384442	1.26633	1.26633	21784.1	17202.6
Ranbp1	0.00714509	0.040158	1.26799	1.26799	964.229	760.436
Rbm22	0.000685368	0.00643116	1.26856	1.26856	854.506	673.603
Uba2	0.0027135	0.0192772	1.26924	1.26924	1027.06	809.192
Pgk1	0.00812925	0.0438623	1.26975	1.26975	11872.5	9350.23
Arhgap29	0.00569468	0.0338267	1.27028	1.27028	866.27	681.953
Sec13	0.00554099	0.0331569	1.27044	1.27044	3557.87	2800.5
Pdia3	3.88834e-05	0.000580302	1.27056	1.27056	5988.2	4713.04
Sft2d1	0.00262417	0.0188075	1.2708	1.2708	552.368	434.663
Dpagt1	0.00957748	0.0496779	1.2709	1.2709	804.991	633.4
Cdc42	0.00162841	0.0129437	1.27101	1.27101	6351	4996.82
Rbbp4	0.000891817	0.00800311	1.27185	1.27185	4351.81	3421.64
Sec22b	0.00882979	0.0467449	1.27244	1.27244	1631.2	1281.95
Cdc42se2	0.0059866	0.035137	1.27427	1.27427	1182.52	927.992
Angptl2	0.0071732	0.0402816	1.27475	1.27475	3221.64	2527.27
Prdx4	0.00401912	0.02598	1.27734	1.27734	820.344	642.228
Pgrmc1	0.00499877	0.0307034	1.28085	1.28085	888.958	694.037
Stx12	0.00489362	0.0301744	1.28094	1.28094	1965.97	1534.79
Pofut2	0.00216339	0.0160824	1.28144	1.28144	2069.99	1615.36
Atp9a	0.00955645	0.0496006	1.28262	1.28262	1424.72	1110.79
Letmd1	0.00409876	0.0263464	1.28291	1.28291	460.253	358.756
Lysmd3	0.00761586	0.0418462	1.28466	1.28466	464.598	361.652
Gnaq	0.000149809	0.00179133	1.28707	1.28707	2147.58	1668.58
Hnrnpa3	0.00289031	0.0201284	1.28715	1.28715	2138.69	1661.57
Cdc42se1	0.000724153	0.00672638	1.28842	1.28842	683.81	530.734
Snx1	0.00222591	0.0164407	1.28861	1.28861	894.694	694.307
Rnd3	0.00347568	0.0232205	1.28943	1.28943	805.756	624.894
Ufsp2	0.00680328	0.0386933	1.28978	1.28978	1019.7	790.597
Ube2j1	0.00207806	0.0155661	1.29042	1.29042	707.81	548.51
Add3	0.00714535	0.040158	1.29095	1.29095	1271.98	985.301
Lta4h	0.00286332	0.0199707	1.29142	1.29142	1150.59	890.947
Azin1	0.00132131	0.0109711	1.29232	1.29232	2110.52	1633.12
Nt5c	0.00524408	0.0317945	1.29235	1.29235	464.639	359.529
Rhbdd1	0.0075111	0.0415075	1.29322	1.29322	440.558	340.669
Lamp2	0.00807459	0.0436529	1.29455	1.29455	5228.74	4039.05
Slc31a2	0.00309027	0.0211889	1.29527	1.29527	983.317	759.16
Gng12	0.00918492	0.0482173	1.296	1.296	728.139	561.835
Api5	0.000620617	0.0059368	1.2969	1.2969	1071	825.818
Npc2	0.000499829	0.00499455	1.29794	1.29794	3396.49	2616.84
Mxd4	0.00508867	0.0310849	1.29815	1.29815	1788.68	1377.87
Pttg1ip	0.00951861	0.0494354	1.2986	1.2986	7477.73	5758.3
Acot9	0.00334481	0.0225304	1.29896	1.29896	1077.7	829.66
Gnpda2	0.00828669	0.0443991	1.29943	1.29943	633.708	487.68
Gtf2b	0.00305403	0.0210298	1.29946	1.29946	675.776	520.044
Arpc2	0.00696839	0.0394856	1.29987	1.29987	4336.45	3336.06
Eif2ak2	0.00853207	0.0454659	1.30039	1.30039	266.108	204.637
Ssr1	0.000371188	0.00387945	1.30375	1.30375	3084.31	2365.71
St3gal6	0.00418429	0.0266845	1.30481	1.30481	806.648	618.211
Grb10	0.00814272	0.0439006	1.30777	1.30777	1572.19	1202.2
Gosr2	9.84407e-05	0.00126616	1.30914	1.30914	2226.47	1700.72
Sec24d	0.00407369	0.0262097	1.3093	1.3093	842.057	643.136
Eif4a1	0.00962664	0.0498523	1.31087	1.31087	2731.78	2083.94
Mad1l1	0.00664381	0.0380535	1.31111	1.31111	633.683	483.317
Kdm3a	0.00189111	0.0145045	1.31121	1.31121	412.275	314.423
Amotl2	0.00721855	0.0404538	1.31647	1.31647	667.905	507.347
Ilk	0.000314274	0.00335851	1.31703	1.31703	4349.21	3302.27
Aida	0.00349898	0.0233294	1.31841	1.31841	476.617	361.508
Tmem184c	0.00879623	0.0466593	1.31875	1.31875	374.232	283.777
Copb1	7.51644e-05	0.00100817	1.31922	1.31922	1220.1	924.863
Septin7	0.000661621	0.0062552	1.32123	1.32123	5278.62	3995.23
Myd88	0.00147568	0.0119458	1.3218	1.3218	442.361	334.666
C530043K16Rik	0.000227341	0.00254603	1.3233	1.3233	920.551	695.648
Rab2b	0.00816553	0.0439727	1.32486	1.32486	274.443	207.149
Spg21	0.00268404	0.0191329	1.32634	1.32634	489.068	368.734
H2az1	0.00527629	0.0319196	1.32685	1.32685	3685.15	2777.36
Impa1	0.00111756	0.00963953	1.32773	1.32773	747.973	563.349
Gm5537	0.00491663	0.0303027	1.32881	1.32881	241.356	181.632
Sdc2	0.00513204	0.0313082	1.3297	1.3297	2391.92	1798.85
H3f3b	0.00169203	0.0133384	1.32985	1.32985	9618.94	7233.09
Csnk1d	0.00050969	0.00507297	1.33095	1.33095	1443.3	1084.41
Pold3	0.00457807	0.028652	1.33124	1.33124	338.637	254.377
Vcl	0.00305486	0.0210298	1.3317	1.3317	1324.32	994.458
Slx1b	0.00521123	0.0316372	1.33193	1.33193	321.068	241.055
Asah1	0.00450843	0.0283449	1.33231	1.33231	1432.95	1075.53
P4hb	9.85295e-05	0.00126616	1.33254	1.33254	8080.25	6063.81
Calu	0.000711519	0.0066269	1.33293	1.33293	8594.56	6447.89
Mfap3	0.000325741	0.00344895	1.33339	1.33339	817.762	613.296
Tmem184b	0.00880561	0.0466593	1.33346	1.33346	839.382	629.479
Nus1	0.00966638	0.0499267	1.33553	1.33553	549.973	411.802
Naga	0.00366712	0.0242044	1.33757	1.33757	994.33	743.387
F11r	0.000567741	0.00552695	1.33871	1.33871	3081.41	2301.78
Tcf4	0.00226624	0.0166803	1.33977	1.33977	5362.06	4002.23
Pdia4	0.00321797	0.021901	1.33985	1.33985	1354.44	1010.89
Dnttip2	0.000689608	0.00646215	1.34112	1.34112	1617.67	1206.21
Tmed3	0.00535569	0.0322723	1.34149	1.34149	1914.05	1426.81
Gata6os	0.00794184	0.0431554	1.34155	1.34155	268.662	200.263
Mgat1	0.00286653	0.019983	1.34156	1.34156	2771.52	2065.9
Nfe2l2	0.000286534	0.00310056	1.34431	1.34431	2865.55	2131.62
Vwa5a	0.000383924	0.00397889	1.34441	1.34441	732.916	545.158
Lgalsl	0.002578	0.0184958	1.34443	1.34443	640.791	476.626
Dnajc3	0.000304029	0.0032596	1.34451	1.34451	1121.24	833.942
Gusb	8.88967e-05	0.00116624	1.34506	1.34506	985.999	733.053
2900026A02Rik	0.00778605	0.0425287	1.34516	1.34516	705.092	524.167
Bzw1	0.00032526	0.00344651	1.34564	1.34564	3059.92	2273.95
Cyp4f17	0.00384159	0.0250796	1.34597	1.34597	359.086	266.786
Fuca1	0.00172648	0.0135512	1.34774	1.34774	1874.23	1390.65
Degs1	0.00186078	0.0143517	1.35012	1.35012	2699.63	1999.55
Katnb1	0.00120694	0.0102375	1.35026	1.35026	614.474	455.078
Yipf5	0.000522769	0.00517127	1.35095	1.35095	870.474	644.342
Kdelr2	0.00499947	0.0307034	1.35398	1.35398	3002.51	2217.54
H2-M3	0.00196664	0.0149095	1.35446	1.35446	313.06	231.132
Septin10	0.0067953	0.0386799	1.35515	1.35515	513.322	378.792
Elmo2	0.000498283	0.00498464	1.35569	1.35569	888.167	655.141
Adgrf5	0.002752	0.0194504	1.35587	1.35587	2616.01	1929.4
Atp6v1h	0.00733535	0.0409253	1.3563	1.3563	1178.5	868.91
Mocs2	0.000596303	0.00576426	1.35702	1.35702	1634.34	1204.36
Cyp20a1	0.00680085	0.0386933	1.35716	1.35716	559.314	412.121
Sec31a	0.000750605	0.00693967	1.35729	1.35729	2985.56	2199.65
Cxcl16	0.00271622	0.0192866	1.35751	1.35751	467.831	344.624
Tacc1	1.61582e-05	0.00028068	1.35804	1.35804	3468.51	2554.05
Snx2	0.00332632	0.0224385	1.35815	1.35815	1471.47	1083.44
Plekha2	9.78573e-05	0.0012628	1.35819	1.35819	1296.53	954.601
Rnf185	0.00117137	0.0100035	1.35853	1.35853	860.008	633.042
Rnf4	8.54705e-06	0.000165825	1.35892	1.35892	1410.5	1037.96
Pcdh17	0.00771155	0.0422549	1.36173	1.36173	236.94	174
Cntrl	0.00268994	0.0191592	1.36234	1.36234	334.891	245.82
Rnf19a	0.000296282	0.0031935	1.36308	1.36308	495.498	363.515
Ergic1	0.000526368	0.00519392	1.36436	1.36436	1092.66	800.862
Ebf1	0.00222983	0.016452	1.36472	1.36472	1210.32	886.866
Gm10123	0.000635228	0.00604718	1.36521	1.36521	368.531	269.945
Frmd8	0.00916524	0.0481507	1.36541	1.36541	382.386	280.052
Rasgef1b	0.00437159	0.0276613	1.36559	1.36559	469.525	343.826
Ptpn11	0.00785346	0.0427733	1.3664	1.3664	1922.94	1407.3
Ddx39	0.000984742	0.00866208	1.36739	1.36739	1330	972.656
4930523C07Rik	0.00612218	0.0357343	1.36884	1.36884	1055.26	770.916
Slfn5	0.00199408	0.0150677	1.3697	1.3697	1413.08	1031.67
Slc37a3	0.00112538	0.00970097	1.36971	1.36971	438.291	319.989
Mpg	0.0043679	0.0276506	1.36989	1.36989	366.686	267.675
Arpc4	9.62001e-05	0.00124431	1.36997	1.36997	3553.95	2594.17
Fubp3	0.0062798	0.0363769	1.37141	1.37141	365.278	266.351
Ppargc1a	0.000108888	0.00138755	1.37176	1.37176	3778.49	2754.48
Hnrnpf	4.18271e-05	0.000616223	1.37259	1.37259	4938.11	3597.66
Maml2	0.00229109	0.0168229	1.3728	1.3728	783.143	570.469
Selenof	0.000503193	0.00501918	1.37422	1.37422	4248.54	3091.6
Far1	0.00254878	0.0183339	1.37532	1.37532	444.61	323.278
Stam2	0.00277129	0.0195762	1.37618	1.37618	589.596	428.429
Plpp5	0.00108882	0.00945089	1.37658	1.37658	422.017	306.569
Copg1	0.000316086	0.00337264	1.37699	1.37699	3104.39	2254.49
Sec23b	0.000117971	0.00147463	1.37736	1.37736	712.826	517.532
Fkbp1a	0.00516411	0.0314342	1.37749	1.37749	7367.4	5348.41
Tbrg1	0.000230552	0.00257989	1.37892	1.37892	2154.23	1562.26
Nans	0.00064216	0.00610473	1.37958	1.37958	399.543	289.613
Bst2	0.00951617	0.0494354	1.38028	1.38028	975.002	706.378
Ptk2	0.003729	0.0244977	1.38029	1.38029	653	473.089
Cpne1	0.00141856	0.0115693	1.3806	1.3806	424.956	307.804
Plekho1	0.00467524	0.0292059	1.38126	1.38126	762.89	552.316
Slc25a30	0.0032326	0.0219572	1.38159	1.38159	204.802	148.237
Fam129b	0.00344118	0.0230444	1.38188	1.38188	812.975	588.31
Cavin2	5.73968e-05	0.000800243	1.38372	1.38372	6324.49	4570.66
Thbd	0.000272477	0.0029765	1.38406	1.38406	1840.44	1329.75
Arf6	0.00371724	0.0244415	1.38419	1.38419	292.704	211.462
Man2b2	0.000460477	0.00466745	1.3863	1.3863	583.601	420.978
Parva	0.000231957	0.00258931	1.3867	1.3867	1201.41	866.384
Atp6v1a	1.89283e-05	0.000321104	1.38739	1.38739	1007.68	726.309
Mcm4	0.00590386	0.034752	1.38765	1.38765	323.21	232.919
Mtpn	5.11883e-05	0.000724314	1.38776	1.38776	1369.84	987.084
Plscr2	0.00311403	0.0213412	1.38781	1.38781	723.634	521.423
Ostf1	0.00245153	0.017783	1.3879	1.3879	1491.08	1074.34
Wdr1	0.000794795	0.00726014	1.38848	1.38848	6677.93	4809.51
Ino80c	0.00138914	0.0113834	1.38854	1.38854	1244.35	896.158
Fam161b	0.00364664	0.0241147	1.3889	1.3889	316.247	227.696
Coro1b	0.000726822	0.00674661	1.38967	1.38967	2441.43	1756.84
Ica1	0.00180078	0.0140066	1.3908	1.3908	495.366	356.173
Rab30	0.00514022	0.0313442	1.39154	1.39154	193.432	139.005
Tmem252	0.00503988	0.0308965	1.39187	1.39187	598.882	430.271
Tor3a	0.000878248	0.00790711	1.39211	1.39211	462.315	332.097
Ncstn	1.59462e-06	3.95781e-05	1.39366	1.39366	3261.24	2340.06
Slc2a1	0.00180017	0.0140066	1.39425	1.39425	1027.88	737.228
Septin2	0.000111038	0.00140891	1.39546	1.39546	12529.2	8978.56
Tcn2	1.50554e-05	0.000264526	1.39599	1.39599	2810.18	2013.04
Arpc3	0.000160158	0.00189208	1.39782	1.39782	3223.22	2305.88
Ccdc34	0.00364479	0.0241147	1.39836	1.39836	207.84	148.631
Arf4	0.000149153	0.00178504	1.39838	1.39838	3597.19	2572.4
Nt5e	0.00278939	0.0196341	1.40031	1.40031	639.208	456.475
Pon2	0.000119314	0.00148854	1.40057	1.40057	1493.02	1066
Slc3a2	0.00888791	0.0469984	1.40146	1.40146	1364.51	973.639
Dnajc10	3.693e-05	0.000555968	1.40149	1.40149	1010.93	721.323
Hddc2	0.00813971	0.0439006	1.40159	1.40159	192.205	137.133
Slc35b4	0.0037732	0.0247151	1.40163	1.40163	322.8	230.303
Gnb1	4.36974e-09	2.46693e-07	1.40192	1.40192	11189.6	7981.62
Zc3hav1	0.000212676	0.0024041	1.40232	1.40232	1307.38	932.293
Galk2	0.000264369	0.00290174	1.40263	1.40263	446.984	318.675
Skil	0.00282405	0.0198187	1.40273	1.40273	641.134	457.062
Rabl3	0.00594537	0.0349392	1.40286	1.40286	219.93	156.772
Lama4	0.00126305	0.0105959	1.40348	1.40348	1397.19	995.515
Plscr4	0.0090418	0.0476086	1.40366	1.40366	523.392	372.876
Cdc42ep2	0.00187302	0.0144002	1.40402	1.40402	975.806	695.009
Cmtm6	0.000753959	0.00696565	1.40407	1.40407	730.097	519.985
Mylip	0.00146171	0.0118511	1.4045	1.4045	378.661	269.606
Cd63	0.00174812	0.013682	1.40453	1.40453	7281.46	5184.27
Cyfip1	1.58009e-06	3.92883e-05	1.40465	1.40465	1573.4	1120.13
Ctbs	0.00553741	0.0331499	1.4047	1.4047	150.854	107.393
Lamc2	0.00647135	0.0372204	1.40555	1.40555	294.337	209.411
Tmem47	0.00766387	0.0420807	1.4059	1.4059	415.391	295.462
Trim25	0.00754686	0.0415998	1.40674	1.40674	416.545	296.106
B4galt1	0.00116594	0.0099748	1.40744	1.40744	3724.53	2646.32
Igsf3	0.00134186	0.0110805	1.4093	1.4093	1601.23	1136.19
Homer1	0.00142847	0.0116364	1.41095	1.41095	698.653	495.166
Ets1	0.00246508	0.0178531	1.41141	1.41141	2195.28	1555.38
Gltp	0.00284811	0.0199151	1.41193	1.41193	752.127	532.694
Tmem140	0.00602553	0.0353048	1.41257	1.41257	1338.46	947.537
Alg5	4.35869e-05	0.000637377	1.41334	1.41334	709.652	502.109
Adam22	0.00697399	0.0395011	1.41418	1.41418	388.221	274.52
Taf9b	0.00314592	0.0215276	1.41459	1.41459	635.773	449.438
Slc9a3r2	0.00721262	0.040437	1.41612	1.41612	2194.93	1549.96
Gmds	0.00590595	0.034752	1.41763	1.41763	142.165	100.284
Foxp1	0.00340843	0.022903	1.41894	1.41894	1132.36	798.03
Eogt	0.000120541	0.00150131	1.41927	1.41927	406.289	286.266
Sh3rf1	0.00196127	0.0148769	1.4193	1.4193	219.454	154.622
Acly	3.49806e-05	0.000531611	1.42042	1.42042	1018.39	716.964
Arhgdia	2.80089e-05	0.000443172	1.42075	1.42075	9757.29	6867.72
Hsd17b12	0.000602817	0.00580444	1.42089	1.42089	920.846	648.076
Vwa1	0.00963992	0.0498835	1.42091	1.42091	736.709	518.478
Flt4	0.00270193	0.0192148	1.42127	1.42127	547.991	385.564
Orc6	0.0027939	0.0196457	1.42133	1.42133	301.399	212.055
Adgre5	0.000139462	0.00168664	1.42191	1.42191	1713.52	1205.09
Snhg5	0.000678837	0.00638292	1.42206	1.42206	316.284	222.413
Tubb4b	0.000613229	0.00588247	1.42275	1.42275	9677.67	6802.09
Myh9	0.00574866	0.0340299	1.42292	1.42292	1931.92	1357.71
Gimap6	0.00481589	0.0298018	1.42299	1.42299	2079.62	1461.44
Ift122	0.00370997	0.0244404	1.4232	1.4232	547.681	384.824
Stap2	0.000610133	0.00585685	1.42347	1.42347	1026.8	721.338
Abhd4	4.13966e-05	0.000611188	1.42356	1.42356	2618.87	1839.66
Shc1	0.00204012	0.0153399	1.42408	1.42408	762.445	535.394
Prr13	2.63734e-05	0.000423362	1.4241	1.4241	3198.93	2246.28
Egfl7	0.00563152	0.0335819	1.42444	1.42444	6394.62	4489.22
Hdac1	0.000139324	0.00168646	1.42459	1.42459	1178.83	827.488
Ywhab	0.000532367	0.00524936	1.42473	1.42473	1787.17	1254.39
Heyl	0.0023171	0.0169867	1.42476	1.42476	1400.37	982.881
Gpi-ps	0.000313882	0.00335693	1.4253	1.4253	516.99	362.724
Rapgef5	0.000646365	0.00614046	1.42577	1.42577	771.113	540.838
Tmpo	0.00774814	0.042387	1.42697	1.42697	340.676	238.741
Slc25a17	6.36712e-07	1.82343e-05	1.427	1.427	1146.66	803.543
Palm	0.00778947	0.0425287	1.42888	1.42888	1045.92	731.991
1700025G04Rik	0.00859284	0.045772	1.42948	1.42948	632.571	442.518
Hfe	0.00120275	0.0102082	1.43007	1.43007	2214.86	1548.78
Ltbr	0.00110933	0.00959862	1.43012	1.43012	879.667	615.101
Rab8b	0.00257475	0.0184821	1.43183	1.43183	357.447	249.644
Nos3	0.00751806	0.0415075	1.43201	1.43201	523.499	365.569
Gm5529	0.00239729	0.0174631	1.43209	1.43209	442.182	308.767
Hk1	0.000199601	0.00228744	1.43262	1.43262	6469.78	4516.06
Sox7	0.00020762	0.00236361	1.43327	1.43327	548.307	382.557
Gstt3	0.00264096	0.0188795	1.43573	1.43573	333.902	232.566
Uap1	0.00226682	0.0166803	1.4365	1.4365	729.026	507.503
H2-T22	0.000210501	0.00238655	1.43655	1.43655	1077.57	750.109
Ppfibp1	0.000773082	0.00712684	1.4368	1.4368	1070.11	744.784
Pck2	0.00192414	0.0146599	1.43694	1.43694	669.263	465.754
Tspan4	0.000329427	0.00347995	1.43715	1.43715	3257.17	2266.41
Leprot	0.000787038	0.00720841	1.43779	1.43779	2067.25	1437.79
Gdap2	7.18368e-05	0.00097551	1.43784	1.43784	428.693	298.151
Pear1	0.00106598	0.00929355	1.43813	1.43813	863.644	600.534
Kcnj8	0.00781599	0.042606	1.43823	1.43823	2520.28	1752.35
Dubr	0.00268485	0.0191329	1.43849	1.43849	264.27	183.713
Mecom	0.000156677	0.00185651	1.44269	1.44269	381.785	264.634
Morf4l2	1.75151e-06	4.29232e-05	1.44307	1.44307	2934.13	2033.26
App	0.00388449	0.0252877	1.44316	1.44316	2356.29	1632.73
Gm15590	0.0027476	0.0194292	1.44318	1.44318	181.053	125.454
Ehd1	0.00296698	0.0205791	1.44319	1.44319	3276.1	2270.04
Faap20	0.000580218	0.00562852	1.44322	1.44322	307.543	213.095
Ankrd27	0.000500107	0.00499455	1.44357	1.44357	418.838	290.141
Slc39a10	0.00771899	0.0422612	1.4437	1.4437	241.084	166.991
Rasl12	0.00484034	0.0299262	1.44379	1.44379	540.975	374.69
Nav1	0.00828442	0.0443991	1.44412	1.44412	1114.47	771.727
Tmem43	4.66856e-05	0.000674103	1.44513	1.44513	1578.09	1092
Ppia	3.36006e-05	0.000515421	1.44533	1.44533	12666	8763.44
H6pd	0.005624	0.0335661	1.44594	1.44594	517.994	358.239
Epb41l2	0.00350413	0.0233524	1.44678	1.44678	705.365	487.541
Gm12715	0.00449529	0.0282752	1.4469	1.4469	526.007	363.542
Nde1	0.000595668	0.00576216	1.44752	1.44752	1949.24	1346.61
Wsb1	0.000781935	0.00718346	1.44763	1.44763	433.403	299.388
Mapre1	9.09264e-06	0.000175422	1.44795	1.44795	3347.44	2311.85
Nras	8.31018e-06	0.000162835	1.44802	1.44802	2337.34	1614.16
Pgam1	0.00038229	0.00397099	1.44856	1.44856	2451.63	1692.46
Gm28875	0.000346789	0.00364102	1.44909	1.44909	1051.79	725.827
Capn2	0.00238207	0.017389	1.45058	1.45058	1743.51	1201.94
Adcy4	3.70711e-05	0.000557482	1.45217	1.45217	596.125	410.507
Bhlhe40	0.00468419	0.0292364	1.45281	1.45281	3872.69	2665.65
Gnai3	1.13988e-05	0.000212442	1.45337	1.45337	550.667	378.891
Pik3r3	0.000863455	0.0077943	1.45443	1.45443	250.968	172.554
Grn	0.000282902	0.00306942	1.45491	1.45491	4128.65	2837.73
Sulf2	9.82597e-05	0.00126616	1.45505	1.45505	1495.99	1028.13
Cttn	2.41962e-05	0.000393957	1.45534	1.45534	2146.71	1475.06
Dusp18	0.00598668	0.035137	1.45587	1.45587	3103.84	2131.95
Casp6	0.000783752	0.00718787	1.45623	1.45623	628.436	431.549
Nhlrc3	0.00469515	0.0292915	1.457	1.457	212.892	146.116
Stat3	3.25123e-05	0.000500959	1.45743	1.45743	3313.13	2273.26
Fry	0.00103953	0.00910328	1.45771	1.45771	2023.03	1387.81
Dynll1	1.29484e-06	3.30917e-05	1.45818	1.45818	2710.37	1858.74
Ywhaq	2.00531e-07	6.82052e-06	1.4583	1.4583	3019.08	2070.28
Pcdhb17	0.00606728	0.0354808	1.45884	1.45884	117.876	80.8011
Ehd4	0.00170337	0.0134156	1.4597	1.4597	11501.7	7879.47
Gm50114	0.000360911	0.00378352	1.45975	1.45975	293.482	201.049
Mitd1	0.00867875	0.0461226	1.46007	1.46007	138.2	94.6533
Lpp	0.0038821	0.0252841	1.46085	1.46085	1698.29	1162.54
Ppfia1	0.00164013	0.0130218	1.46091	1.46091	492.367	337.027
Plekhg1	0.00782105	0.0426167	1.46152	1.46152	212.065	145.099
Irgm1	4.88464e-06	0.000104807	1.46156	1.46156	954.144	652.823
5033428I22Rik	0.00619007	0.0359478	1.46296	1.46296	139.875	95.611
Cers2	1.32995e-07	4.72168e-06	1.46404	1.46404	2086.06	1424.86
Aldh18a1	0.0024626	0.0178531	1.46433	1.46433	406.991	277.937
Tspan9	0.00080536	0.00734691	1.46436	1.46436	1612.23	1100.98
Abi3	0.00155193	0.0124797	1.46453	1.46453	962.105	656.939
Itga5	0.00616569	0.0358819	1.46526	1.46526	1465.83	1000.39
Txndc12	1.48089e-05	0.000261529	1.46575	1.46575	1144.39	780.753
Abca6	0.0082091	0.0441031	1.46705	1.46705	156.729	106.833
Itpr2	0.00135899	0.0111963	1.46781	1.46781	547.747	373.172
Pms2	0.0030005	0.0207594	1.46806	1.46806	182.607	124.386
Gba	0.00160698	0.0128177	1.46855	1.46855	602.997	410.607
Unc119b	0.00866508	0.0461033	1.46924	1.46924	298.539	203.193
Mapk3	0.00071922	0.00668506	1.47013	1.47013	1373.17	934.042
Rrm1	1.01972e-05	0.00019242	1.47026	1.47026	653.745	444.646
Nipsnap3b	0.00130412	0.0108738	1.47041	1.47041	332.569	226.174
Wls	0.00203011	0.0153148	1.471	1.471	2611.82	1775.54
Atp1b2	0.00592968	0.0348767	1.47109	1.47109	1202.56	817.457
Kctd10	0.000133802	0.00163688	1.47157	1.47157	2012.12	1367.32
Tap1	0.0093044	0.0486038	1.47163	1.47163	347.647	236.233
Inpp5b	0.00329039	0.0222509	1.47191	1.47191	314.473	213.65
Dusp3	3.99874e-05	0.000595489	1.47197	1.47197	14895.1	10119.2
Pfkfb3	0.00446897	0.0281353	1.47463	1.47463	246.995	167.496
Phf11d	0.00419685	0.0267275	1.47545	1.47545	436.259	295.679
Ywhaz	4.71464e-06	0.000102113	1.47659	1.47659	6789.14	4597.85
Mertk	0.00217478	0.0161236	1.47684	1.47684	220.506	149.31
Axl	0.0025253	0.0181935	1.47865	1.47865	1676.83	1134.03
Gpx1	2.49578e-05	0.000404858	1.47874	1.47874	6381.46	4315.48
Myo1d	0.00393464	0.0255297	1.47876	1.47876	348.458	235.642
Creb3	2.81234e-07	9.15667e-06	1.47901	1.47901	2009.96	1358.99
Traf5	0.00498415	0.0306777	1.4799	1.4799	121.292	81.9596
Rell1	0.00326188	0.0220906	1.48079	1.48079	256.718	173.365
Palmd	2.42302e-05	0.000393957	1.48109	1.48109	2169.97	1465.12
Tkt	3.30516e-05	0.000508132	1.48161	1.48161	1418.02	957.075
Gm3222	0.00501475	0.0307698	1.48166	1.48166	548.214	370
Gng11	0.00927012	0.0484808	1.48166	1.48166	2051.69	1384.72
H2-K1	0.000258057	0.00284379	1.4817	1.4817	6554.03	4423.3
Lrrc58	4.90581e-07	1.47872e-05	1.4819	1.4819	2525.18	1704.02
Gne	2.15245e-05	0.00035766	1.48205	1.48205	468.028	315.799
Gucy1b1	0.00410852	0.0263623	1.48318	1.48318	753.146	507.792
Stt3a	1.22812e-05	0.000225565	1.48487	1.48487	1838.28	1238.01
Dclre1b	0.00880683	0.0466593	1.48517	1.48517	227.468	153.16
Armcx3	0.000876667	0.0079032	1.48519	1.48519	698.728	470.462
Dcun1d3	0.000208893	0.00237222	1.48549	1.48549	223.199	150.252
Myct1	0.00293911	0.020427	1.4862	1.4862	980.342	659.63
Tspan17	0.00332553	0.0224385	1.48868	1.48868	278.12	186.824
Cavin3	0.00801919	0.0434386	1.48929	1.48929	565.324	379.592
Ppib	7.15894e-09	3.76391e-07	1.48957	1.48957	3741.98	2512.12
Tnfrsf23	0.0096016	0.0497787	1.48972	1.48972	128.926	86.5438
Rdh11	0.00909901	0.0478575	1.48989	1.48989	143.643	96.4123
Rpl3-ps1	0.000125324	0.00155666	1.49097	1.49097	605.197	405.91
Rassf4	0.00240547	0.0175134	1.49215	1.49215	344.214	230.683
Prkar1a	0.000985445	0.00866273	1.49594	1.49594	20375.5	13620.5
Tmppe	0.00358975	0.0237849	1.49624	1.49624	178.641	119.393
Galnt2	0.00691638	0.039215	1.49686	1.49686	267.172	178.488
Sptan1	0.000289917	0.00313336	1.49709	1.49709	2651.08	1770.83
Gm17494	0.00229555	0.0168467	1.4972	1.4972	241.516	161.312
Gimap9	0.00435008	0.0275557	1.49779	1.49779	123.479	82.441
Stk39	2.17312e-06	5.19701e-05	1.49782	1.49782	1383.98	923.996
Gid8	0.000209533	0.00237753	1.49856	1.49856	1179.41	787.032
Jpt1	5.55912e-05	0.00077743	1.49868	1.49868	6275.69	4187.47
Cul4b	0.000857795	0.00775336	1.49869	1.49869	194.36	129.686
Pygl	0.00269773	0.0191949	1.50031	1.50031	147.071	98.0272
Fkbp11	0.00630296	0.0364804	1.50042	1.50042	223.672	149.073
Topbp1	0.00729661	0.0407586	1.50085	1.50085	140.392	93.5418
Pdlim2	0.00179984	0.0140066	1.501	1.501	860.923	573.565
Ly6e	0.000898557	0.00803597	1.50102	1.50102	8701.45	5797.04
Rhog	0.00083099	0.0075557	1.50115	1.50115	791.334	527.151
Pde4b	6.94011e-05	0.000946535	1.50214	1.50214	1682.35	1119.97
Arl6ip1	4.58994e-05	0.000665541	1.50215	1.50215	1856.73	1236.04
4931406P16Rik	6.09829e-05	0.000842567	1.50364	1.50364	1161.23	772.283
Id3	0.000156742	0.00185651	1.50549	1.50549	9285.76	6167.92
Pcdhgc3	0.0021292	0.0159055	1.50597	1.50597	635.966	422.296
Mob3c	0.000305971	0.00327741	1.50622	1.50622	199.462	132.425
Gm6548	0.00751303	0.0415075	1.50628	1.50628	122.316	81.204
Jcad	3.69034e-06	8.27921e-05	1.50735	1.50735	959.979	636.864
Praf2	8.23316e-05	0.0010926	1.50807	1.50807	393.939	261.221
Stard5	0.00153953	0.0123945	1.5084	1.5084	296.032	196.256
Zyx	0.000125602	0.0015573	1.50986	1.50986	2755.22	1824.83
Hmgn3	0.00243137	0.0176553	1.50988	1.50988	409.975	271.528
Entpd7	0.00705543	0.0397776	1.51049	1.51049	143.885	95.2574
Rras	0.00390973	0.025404	1.51186	1.51186	369.874	244.648
Prkch	0.000843088	0.00765056	1.51402	1.51402	375.446	247.98
Gimap1	0.00374816	0.0245861	1.51603	1.51603	459.785	303.281
Tspo	4.0286e-07	1.24706e-05	1.51723	1.51723	2215.51	1460.23
Sh3bgrl3	0.000153723	0.00183019	1.51758	1.51758	1722.41	1134.97
Snrpn	0.00179103	0.0139781	1.51906	1.51906	7701.96	5070.22
Actb	2.14426e-06	5.14584e-05	1.51944	1.51944	71237.6	46884.1
Lima1	6.83574e-05	0.000933224	1.52034	1.52034	1041.41	684.982
Pml	0.00303211	0.0209255	1.52034	1.52034	414.073	272.355
Fam102b	0.00819916	0.0441004	1.52088	1.52088	285.204	187.526
Kazald1	0.00751702	0.0415075	1.52193	1.52193	338.16	222.192
Sri	0.000979257	0.00862543	1.52211	1.52211	2381.34	1564.5
Robo4	0.00213038	0.0159057	1.52233	1.52233	1351.06	887.494
Triobp	0.00492239	0.0303247	1.52304	1.52304	571.383	375.159
Rpl3	7.54604e-05	0.00101017	1.52348	1.52348	15053	9880.61
Pea15a	1.33979e-06	3.41427e-05	1.52375	1.52375	4192.22	2751.25
Capza1	1.0929e-05	0.000204827	1.52471	1.52471	1821.33	1194.54
Cmtm3	0.000128035	0.00157895	1.52476	1.52476	645.594	423.406
Cyp2d22	0.00703887	0.0397379	1.52496	1.52496	947.765	621.503
Sdcbp	1.23911e-05	0.00022728	1.52694	1.52694	4955.8	3245.57
Ctsl	0.00107726	0.00937415	1.52705	1.52705	7560.13	4950.79
Vat1	0.00830581	0.0444839	1.52899	1.52899	353.771	231.376
Fen1	0.000552104	0.00540528	1.52943	1.52943	447.341	292.488
Sting1	0.000616491	0.00590965	1.52995	1.52995	267.473	174.825
Tsc22d3	0.000448771	0.00456223	1.5306	1.5306	8791.81	5744.05
Cnpy4	2.89199e-05	0.000454762	1.53148	1.53148	351.628	229.6
Ldlrap1	0.000205342	0.00234543	1.53176	1.53176	656.545	428.621
Ndrg1	0.000119407	0.00148854	1.53218	1.53218	953.224	622.136
Nabp1	0.00134393	0.0110805	1.53278	1.53278	1071.83	699.271
Slc20a1	0.00126396	0.0105971	1.53288	1.53288	693.944	452.706
Sntb2	0.00285916	0.0199619	1.5338	1.5338	347.001	226.236
Irak4	0.000340909	0.00359023	1.53444	1.53444	205.956	134.222
Steap4	0.000437018	0.0044592	1.53555	1.53555	1563.76	1018.37
Abi1	2.07479e-05	0.000349101	1.53609	1.53609	743.471	484.001
Dcbld2	0.00479408	0.0297203	1.53619	1.53619	263.44	171.489
Slc9a3r1	0.000497704	0.00498246	1.53643	1.53643	240.528	156.55
Fnbp1l	0.00189777	0.0145393	1.53687	1.53687	215.328	140.108
Plod1	1.44872e-05	0.000257167	1.53757	1.53757	4503.06	2928.68
Ms4a4d	0.000548936	0.00537809	1.53828	1.53828	628.259	408.415
Pcolce2	0.00698879	0.0395362	1.53875	1.53875	938.246	609.744
Hectd2os	0.000488478	0.00491511	1.53932	1.53932	395.709	257.068
Plac9b	0.000117087	0.00146758	1.53959	1.53959	1526.01	991.182
Mical2	0.000483853	0.00487213	1.53984	1.53984	1934.81	1256.5
Pakap	0.000106606	0.00136097	1.54005	1.54005	5040.06	3272.65
Anxa4	3.43467e-05	0.000525111	1.54395	1.54395	1257.97	814.773
Pdgfrb	0.000281721	0.00306533	1.54441	1.54441	2139.24	1385.15
Ccdc114	0.00727215	0.0406715	1.5449	1.5449	92.6922	59.9991
Trim30a	0.00669084	0.0382479	1.5455	1.5455	299.338	193.683
Slc30a7	0.000126842	0.00156844	1.54638	1.54638	309.862	200.379
Klhl13	0.000418829	0.00429269	1.54649	1.54649	647.032	418.387
Ece1	0.000577352	0.00560467	1.54666	1.54666	4173.29	2698.26
Arpc5	8.46996e-06	0.000165026	1.54669	1.54669	1699.43	1098.75
Vtn	0.00134256	0.0110805	1.54673	1.54673	1687.65	1091.11
Mfng	0.00214795	0.0160108	1.54934	1.54934	429.897	277.471
Rgs5	0.00123315	0.0103958	1.55097	1.55097	7953.89	5128.34
Adss	0.000538599	0.00529565	1.55206	1.55206	181.624	117.021
Zbtb8a	0.0018599	0.0143517	1.55247	1.55247	129.165	83.1998
Neu3	0.00182859	0.0141721	1.55337	1.55337	165.567	106.586
Sp140	0.00277583	0.0195762	1.55369	1.55369	128.265	82.5552
Acsl5	1.1228e-07	4.06573e-06	1.5541	1.5541	484.65	311.853
Pdk4	0.00425035	0.0270307	1.55473	1.55473	4101.09	2637.81
Ctsz	0.000547573	0.00536855	1.55543	1.55543	2078.34	1336.19
Picalm	9.20656e-05	0.00120095	1.55682	1.55682	1919.64	1233.05
Gpc4	3.4407e-05	0.00052545	1.55759	1.55759	882.153	566.359
Smim24	0.00187285	0.0144002	1.55865	1.55865	157.78	101.229
Tgm2	2.49821e-05	0.000404858	1.55976	1.55976	6229.73	3994.02
Cnrip1	0.00187529	0.0144072	1.56062	1.56062	257.928	165.273
Tax1bp3	3.55345e-07	1.11397e-05	1.56164	1.56164	4224.24	2705
Hey2	0.00318855	0.0217545	1.56184	1.56184	106.223	68.0114
Tspan18	0.00704695	0.0397672	1.5622	1.5622	278.18	178.069
Trp53	6.27926e-06	0.00012968	1.56288	1.56288	1583.4	1013.13
Olfml3	0.00577363	0.0341484	1.5638	1.5638	1803.72	1153.42
Ppm1f	2.64699e-05	0.000423981	1.56444	1.56444	1224.88	782.953
Atp8b2	0.00345454	0.0231114	1.56489	1.56489	160.661	102.666
Arsa	4.63131e-05	0.000670834	1.56789	1.56789	429.657	274.035
Mical1	0.00111085	0.00960369	1.56962	1.56962	531.841	338.834
Eif1a	5.2166e-06	0.000110722	1.57081	1.57081	723.677	460.705
Plp2	0.000280584	0.00305537	1.57334	1.57334	2694.98	1712.91
Nrm	0.00952103	0.0494354	1.57381	1.57381	189.733	120.557
Ckap4	0.00216739	0.0160948	1.57542	1.57542	543.715	345.125
Ndrg4	0.000670429	0.00631248	1.57635	1.57635	24742.2	15695.9
Atp6ap2	7.43787e-06	0.000149136	1.57639	1.57639	967.099	613.489
Ifit2	0.000833951	0.00757762	1.57641	1.57641	469.081	297.563
Calm2	9.73561e-08	3.59539e-06	1.57659	1.57659	7456.72	4729.65
C1qtnf9	0.00702226	0.0396766	1.57666	1.57666	1443.19	915.346
Ptma	1.58299e-12	2.29534e-10	1.57667	1.57667	11200.9	7104.15
Slc10a3	6.18971e-06	0.000128215	1.57678	1.57678	402.965	255.562
Chn1	0.000372109	0.00388612	1.57761	1.57761	551.428	349.533
Sh3bp4	0.000274549	0.00299676	1.57778	1.57778	425.112	269.437
Tlr3	0.00410889	0.0263623	1.57987	1.57987	166.516	105.399
Ccdc14	0.00370368	0.0244223	1.58117	1.58117	93.7679	59.3029
Rab13	0.000111299	0.00141043	1.58256	1.58256	180.011	113.747
Lrrc32	0.00155002	0.0124717	1.58275	1.58275	577.588	364.926
Dstn	5.15977e-07	1.53799e-05	1.58489	1.58489	8346.43	5266.26
Vsig10	0.0082232	0.0441616	1.58551	1.58551	148.174	93.455
Rsu1	2.97221e-06	6.88105e-05	1.58578	1.58578	1950.55	1230.03
S1pr3	0.000170001	0.00199469	1.58656	1.58656	1610.82	1015.29
Chpf2	0.00218601	0.0161807	1.5897	1.5897	386.515	243.137
Srd5a3	0.000191115	0.00221042	1.58979	1.58979	273.937	172.31
Zdhhc20	8.9237e-07	2.41976e-05	1.58979	1.58979	621.769	391.101
Tuba1b	1.83749e-12	2.57171e-10	1.59004	1.59004	13389.5	8420.88
Max	0.000727902	0.00675209	1.59026	1.59026	802.344	504.535
Brip1os	5.75051e-05	0.000800944	1.59052	1.59052	446.941	281.003
Rasa3	0.000327397	0.00346116	1.5908	1.5908	862.983	542.485
Golm1	0.00322722	0.0219367	1.59158	1.59158	421.314	264.714
Tspan5	0.00741298	0.0411417	1.59257	1.59257	129.213	81.1349
4930579G24Rik	0.00741003	0.0411417	1.59445	1.59445	129.347	81.123
Numb	1.34694e-05	0.000243332	1.59541	1.59541	817.911	512.663
Tram2	0.001556	0.0125052	1.59584	1.59584	460.663	288.665
Tipin	1.74469e-05	0.000298549	1.59658	1.59658	447.073	280.018
Dpep1	6.112e-05	0.000842771	1.59835	1.59835	4657.33	2913.84
Fam111a	0.00795313	0.0431827	1.59879	1.59879	149.212	93.3282
C920021L13Rik	0.00113724	0.00977623	1.5989	1.5989	130.341	81.5194
Ero1l	1.06137e-05	0.000199188	1.5998	1.5998	397.548	248.499
Medag	0.0082022	0.0441004	1.59987	1.59987	335.933	209.975
Mxra7	0.00726684	0.0406583	1.601	1.601	128.931	80.5317
Arf2	2.39826e-05	0.000391422	1.60202	1.60202	1198.21	747.939
Actn1	0.00179813	0.0140066	1.60239	1.60239	501.338	312.869
Lilr4b	0.00739528	0.0411264	1.60305	1.60305	261.9	163.376
Gm13493	0.000129788	0.00159628	1.6031	1.6031	210.856	131.53
Rpl3-ps2	0.00307647	0.0211363	1.60372	1.60372	132.714	82.7541
Dab2	0.000111661	0.00141372	1.60484	1.60484	1178.1	734.089
Fli1	0.000888682	0.00798538	1.60569	1.60569	1008.25	627.928
Cd38	0.0012537	0.0105363	1.6058	1.6058	754.164	469.65
Enpp3	0.00121348	0.0102676	1.60589	1.60589	177.819	110.729
Lamb1	2.83146e-05	0.000447286	1.60773	1.60773	2078.88	1293.05
Tgif1	0.00738941	0.0411103	1.60794	1.60794	145.089	90.2329
Zfp948	4.80622e-06	0.000103646	1.61105	1.61105	258.69	160.572
Myl6	1.58976e-15	5.34122e-13	1.61113	1.61113	7169.99	4450.28
Armcx2	0.00125195	0.0105285	1.61365	1.61365	318.75	197.533
Iqgap1	7.9881e-06	0.000157558	1.61386	1.61386	3052.62	1891.5
Mfge8	2.77439e-07	9.05622e-06	1.6148	1.6148	14054.1	8703.33
Sec61a1	4.88768e-07	1.47649e-05	1.61969	1.61969	2632.46	1625.28
Fas	0.000565712	0.00551778	1.6201	1.6201	789.883	487.553
Trf	0.00454386	0.0284767	1.62124	1.62124	2771.32	1709.39
Maoa	0.00126497	0.0105991	1.62264	1.62264	135.532	83.5258
Rbms3	0.00315433	0.0215744	1.62286	1.62286	714.089	440.018
Cavin1	3.42382e-07	1.08671e-05	1.62313	1.62313	31076.1	19145.7
Myadm	1.66707e-08	7.83753e-07	1.62402	1.62402	8669.48	5338.27
Rapgef3	0.00160366	0.0128034	1.62408	1.62408	960.788	591.588
Slc16a6	0.000607981	0.00584026	1.62426	1.62426	313.074	192.748
Gm13292	0.00144216	0.0117185	1.62509	1.62509	168.649	103.779
Prrg2	0.000681606	0.00640022	1.62515	1.62515	462.937	284.858
Xrcc3	0.00886939	0.0469185	1.62591	1.62591	101.789	62.6045
Tceal9	3.57702e-08	1.52078e-06	1.62631	1.62631	1023.95	629.615
Slc39a6	0.00192948	0.0146843	1.62713	1.62713	122.122	75.0539
Septin4	8.57243e-05	0.00113217	1.6286	1.6286	2160.08	1326.35
Emp3	0.00156195	0.0125311	1.62879	1.62879	1123.93	690.043
Gm3839	0.000900623	0.00804545	1.62949	1.62949	448.541	275.265
Plcb4	1.84686e-07	6.3285e-06	1.63064	1.63064	1257.86	771.395
Gm9800	0.000561915	0.00548963	1.63153	1.63153	195.168	119.623
Rassf1	0.000246123	0.00272099	1.63205	1.63205	1633.86	1001.11
Rhpn2	0.00190239	0.0145505	1.6322	1.6322	231.027	141.543
Ctdspl	0.00843339	0.0450271	1.63471	1.63471	261.912	160.219
Npdc1	1.0477e-06	2.76477e-05	1.63716	1.63716	1397.24	853.457
Tnfaip1	1.47264e-06	3.68828e-05	1.63789	1.63789	4766.77	2910.32
Nedd9	8.85183e-06	0.000171256	1.63954	1.63954	1031.3	629.017
Thsd7a	0.00335761	0.0225945	1.6401	1.6401	201.659	122.955
Matn2	0.00295874	0.0205323	1.64168	1.64168	916.221	558.098
Gm14111	0.00789275	0.0429225	1.64299	1.64299	77.6005	47.2313
Myo1c	5.94471e-07	1.72034e-05	1.64371	1.64371	3294.67	2004.42
Zfp422	3.14202e-05	0.000486853	1.64405	1.64405	997.959	607.011
Plscr3	1.0002e-05	0.000189775	1.64421	1.64421	2071.49	1259.87
Grap	0.00351802	0.0234336	1.64433	1.64433	577.64	351.293
Mylk	2.64094e-06	6.19743e-05	1.6448	1.6448	707.222	429.974
H2-Q6	0.00204981	0.0153791	1.64485	1.64485	623.712	379.19
Armcx1	0.000204128	0.0023335	1.64486	1.64486	205.862	125.155
Cyp4b1	0.000219918	0.002477	1.64549	1.64549	2937.72	1785.32
Spaar	0.00023374	0.00260499	1.64712	1.64712	332.365	201.786
Mtbp	0.00617078	0.0358963	1.64729	1.64729	66.4465	40.3368
H2-D1	5.63825e-10	4.36331e-08	1.64752	1.64752	21387.2	12981.4
Cdca4	2.3489e-05	0.000385191	1.64762	1.64762	386.02	234.289
Rbbp8	0.000639165	0.00608045	1.64791	1.64791	143.919	87.3342
Pld1	0.00405602	0.0261742	1.64845	1.64845	270.282	163.962
Tceal8	4.82265e-05	0.000692	1.64943	1.64943	837.251	507.6
Cers6	0.00527025	0.0318971	1.65008	1.65008	98.1487	59.481
Cd93	2.00769e-08	9.21865e-07	1.65012	1.65012	2215.84	1342.83
Sh3bgrl	7.37078e-06	0.000148007	1.65182	1.65182	1466.43	887.765
Sh3bgrl2	0.00304142	0.0209687	1.65269	1.65269	230.868	139.693
Klk8	0.00425528	0.0270496	1.65297	1.65297	310.742	187.991
Itpripl1	0.000600006	0.00578787	1.65332	1.65332	1265.18	765.234
Polk	0.000856961	0.00775091	1.65353	1.65353	193.676	117.129
Lrrc8a	0.000169789	0.0019939	1.6544	1.6544	10056.8	6078.8
Septin9	0.000230866	0.00258131	1.65453	1.65453	969.345	585.873
Tspan14	4.68916e-06	0.000101721	1.65539	1.65539	735.832	444.507
Ptprb	0.000132425	0.00162291	1.65559	1.65559	2751.33	1661.84
Cp	0.000655675	0.00621605	1.65572	1.65572	3446.17	2081.37
Sgk1	0.00935666	0.0487843	1.65655	1.65655	6266.15	3782.65
Tctn1	0.00723654	0.0405239	1.65775	1.65775	69.7079	42.0499
Rab7b	0.002165	0.0160857	1.65788	1.65788	302.463	182.439
Coro1c	1.21073e-06	3.13351e-05	1.65936	1.65936	1489.44	897.598
Lpar1	5.06579e-05	0.000720137	1.65996	1.65996	598.319	360.443
Xaf1	1.54019e-05	0.000269582	1.66008	1.66008	402.309	242.344
Cdh5	0.00085236	0.00771943	1.66029	1.66029	2537.67	1528.45
Mmrn2	5.90865e-09	3.2044e-07	1.66156	1.66156	2048.58	1232.92
Tm4sf1	1.19308e-06	3.10088e-05	1.66201	1.66201	5317.53	3199.46
Rbm43	0.000143459	0.00172439	1.66207	1.66207	179.306	107.881
Mpp1	0.000192025	0.00221909	1.66215	1.66215	739.422	444.858
Ugp2	0.00264294	0.0188831	1.66389	1.66389	6890.31	4141.09
Gm4735	0.00021847	0.0024627	1.66653	1.66653	283.629	170.191
Tmem255b	0.00426062	0.027071	1.66713	1.66713	317.439	190.41
Akr1c13	0.00691778	0.039215	1.66833	1.66833	56.8974	34.1044
Morrbid	0.00264452	0.0188846	1.66969	1.66969	243.817	146.026
Cfl1	1.72735e-05	0.000295949	1.67021	1.67021	6883.25	4121.2
Cd9	0.00511167	0.0312115	1.67051	1.67051	3493.73	2091.42
Stxbp2	0.00684515	0.0389154	1.67068	1.67068	175.704	105.169
Cpne8	2.62276e-05	0.00042157	1.67141	1.67141	360.247	215.535
Tmem176b	0.000519699	0.00515025	1.67179	1.67179	2246.64	1343.85
Chst12	2.16027e-05	0.000358526	1.67255	1.67255	505.049	301.963
Ednra	3.67513e-14	8.90811e-12	1.67265	1.67265	1746.16	1043.95
Kdsr	3.85549e-07	1.20157e-05	1.67321	1.67321	617.8	369.23
Pxdn	0.000154179	0.00183246	1.67328	1.67328	982.302	587.052
Apba1	0.00706897	0.0398135	1.67417	1.67417	84.1272	50.2502
Igfbp7	0.00366102	0.0241757	1.67461	1.67461	942.045	562.547
Herc6	0.00405677	0.0261742	1.67594	1.67594	129.022	76.9846
Mospd2	9.60973e-06	0.000184622	1.67636	1.67636	250.632	149.509
Csgalnact1	9.39164e-07	2.5317e-05	1.67712	1.67712	294.866	175.817
Atp7a	9.79069e-05	0.0012628	1.67804	1.67804	210.014	125.154
Arhgef28	0.00248752	0.0179589	1.67889	1.67889	307.121	182.931
Mras	0.00176558	0.0137951	1.67916	1.67916	123.726	73.6831
Pkn3	1.02775e-06	2.71732e-05	1.68	1.68	420.212	250.127
Gm5855	0.00171999	0.0135161	1.68051	1.68051	77.4481	46.086
Map1b	0.000246476	0.0027227	1.68156	1.68156	1378.74	819.919
Bcar3	0.000127753	0.00157687	1.68161	1.68161	284.433	169.143
Septin11	2.78655e-06	6.48391e-05	1.68176	1.68176	1349.82	802.623
Gimap4	5.98686e-05	0.000828835	1.68204	1.68204	1351.16	803.285
Haus4	0.00416299	0.0265856	1.68237	1.68237	158.719	94.3422
Arhgdib	1.35531e-07	4.79932e-06	1.68261	1.68261	1930.78	1147.49
Twf1	5.19008e-11	5.03474e-09	1.6828	1.6828	1803.5	1071.73
Tpcn2	0.00285172	0.0199257	1.68329	1.68329	114.579	68.0686
Kctd17	0.00133142	0.0110285	1.68377	1.68377	362.312	215.179
Gm10284	0.000242617	0.0026887	1.68381	1.68381	407.519	242.021
Itgb2	0.00748636	0.0414655	1.68383	1.68383	323.534	192.141
Osmr	0.000114346	0.00143978	1.6841	1.6841	540.61	321.009
Lrrn4cl	7.58818e-05	0.00101471	1.68575	1.68575	548.443	325.341
Gm45828	4.44422e-05	0.000647822	1.68633	1.68633	572.507	339.498
Ephx1	6.59279e-10	4.98988e-08	1.68706	1.68706	2338.72	1386.27
1810055G02Rik	1.83191e-06	4.4584e-05	1.68712	1.68712	589.813	349.598
Mtmr11	0.000106098	0.00135575	1.68849	1.68849	203.322	120.416
Pla2r1	0.00705554	0.0397776	1.68899	1.68899	129.396	76.6112
Myc	0.00544159	0.0326866	1.68944	1.68944	236.643	140.072
Gm5879	0.000304071	0.0032596	1.69038	1.69038	126.026	74.5551
Bmp6	6.61329e-05	0.000905547	1.69251	1.69251	285.432	168.644
Stard4	0.000389022	0.00402009	1.69253	1.69253	172.474	101.903
Ephb4	1.00157e-05	0.000189775	1.69348	1.69348	752.539	444.374
Mis18a	0.000890938	0.00800043	1.69402	1.69402	127.532	75.2835
Mtmr12	5.91062e-05	0.000819927	1.69522	1.69522	219.628	129.557
Osgin1	0.00446383	0.0281158	1.6959	1.6959	369.268	217.741
Cep192	0.00160329	0.0128034	1.69596	1.69596	128.159	75.5675
Aacs	0.000660548	0.00624934	1.69633	1.69633	270.853	159.67
Ramp2	7.31486e-05	0.000986896	1.69646	1.69646	1490.62	878.667
Myof	0.00273032	0.0193468	1.69661	1.69661	146.941	86.6088
Rab27a	0.00162144	0.0129061	1.69729	1.69729	133.173	78.462
Cyb5r3	2.08801e-05	0.000350333	1.69755	1.69755	6296.25	3709.03
Elk3	3.84628e-06	8.57322e-05	1.69984	1.69984	761.031	447.707
Gm9780	0.000154907	0.00183953	1.70019	1.70019	303.878	178.732
Lhfp	3.48015e-05	0.000529905	1.70237	1.70237	1571.15	922.918
Rfc5	0.000151565	0.0018092	1.70464	1.70464	191.109	112.111
Tmod2	0.00705745	0.0397776	1.70544	1.70544	213.073	124.937
Hcls1	0.000497226	0.0049813	1.70562	1.70562	308.965	181.146
Ace	0.007856	0.0427733	1.7061	1.7061	1585.12	929.089
Tnfrsf1a	1.45758e-06	3.67732e-05	1.70626	1.70626	2533.76	1484.97
Oasl2	0.00159738	0.0127707	1.70682	1.70682	484.271	283.727
Irak2	0.0015936	0.0127553	1.70875	1.70875	386.989	226.475
Chrnb1	8.84582e-05	0.00116381	1.70921	1.70921	153.785	89.9739
Ptbp1	3.06461e-10	2.55771e-08	1.71146	1.71146	1244.5	727.16
Smagp	0.00131589	0.0109393	1.7116	1.7116	184.762	107.947
Gas7	0.00139128	0.0113941	1.71345	1.71345	819.128	478.057
Bvht	0.000104462	0.00133733	1.71472	1.71472	212.306	123.813
Fscn1	0.00573586	0.0339688	1.71489	1.71489	831.326	484.77
Serpinf1	0.00566802	0.0336829	1.71678	1.71678	1958.73	1140.93
Jpt2	0.00132797	0.0110131	1.71682	1.71682	290.771	169.366
Cnn2	8.97298e-11	8.35154e-09	1.71812	1.71812	3342.49	1945.44
Shtn1	0.00168567	0.013301	1.71989	1.71989	110.973	64.5233
Tpm3	3.19532e-09	1.84165e-07	1.72021	1.72021	4009.22	2330.65
Irf8	0.00269134	0.0191593	1.72104	1.72104	290.255	168.651
Gm3226	0.00411842	0.0263744	1.72179	1.72179	88.5367	51.4212
Hid1	0.000606839	0.00583336	1.7232	1.7232	123.394	71.6078
Zfp462	0.00898943	0.0474079	1.72333	1.72333	108.9	63.1916
Cables1	0.000137046	0.00166397	1.72473	1.72473	119.46	69.2631
Colec11	2.53221e-05	0.000409403	1.72488	1.72488	1581.3	916.763
Slc16a2	3.16443e-05	0.000489775	1.72531	1.72531	506.119	293.35
Igf1	0.00470541	0.0293223	1.72572	1.72572	747.905	433.387
Sgce	6.8734e-06	0.000139854	1.72665	1.72665	894.089	517.818
Smc4	0.000117711	0.00147273	1.72688	1.72688	386.432	223.775
Lsp1	7.01354e-07	1.96765e-05	1.72697	1.72697	1547.85	896.279
Ifi27	3.68611e-14	8.90811e-12	1.72897	1.72897	1990.45	1151.23
Stxbp1	0.00013691	0.00166397	1.73139	1.73139	403.799	233.222
Pthlh	0.00772465	0.0422754	1.73322	1.73322	78.7314	45.4248
Gm10643	0.00587681	0.0346398	1.73344	1.73344	74.1992	42.8046
Arhgap1	1.37705e-06	3.48692e-05	1.73492	1.73492	1813.42	1045.25
Eno1	4.49537e-08	1.8375e-06	1.73504	1.73504	18083.8	10422.7
Galns	1.06111e-05	0.000199188	1.73638	1.73638	229.888	132.396
Gm14150	0.00160426	0.0128034	1.73688	1.73688	109.426	63.0012
Pde1a	3.36675e-05	0.000515874	1.73749	1.73749	277.474	159.698
C1ra	4.12302e-05	0.000610039	1.73804	1.73804	967.934	556.91
AI506816	6.46176e-06	0.000132456	1.73989	1.73989	755.967	434.492
Fgl2	0.000523701	0.00517131	1.74247	1.74247	955.977	548.634
Gda	1.00794e-05	0.000190458	1.74306	1.74306	239.699	137.517
Gpx7	2.08107e-06	5.00292e-05	1.74317	1.74317	671.327	385.118
Dynlt1a	0.00299596	0.0207395	1.74351	1.74351	140.054	80.3288
Rnf125	0.00221371	0.0163681	1.74456	1.74456	335.716	192.436
Mad2l1	7.74519e-05	0.00103182	1.74464	1.74464	200.897	115.151
Rnase4	0.000153511	0.00182926	1.74501	1.74501	2249.19	1288.93
Tm6sf1	0.000156146	0.00185263	1.74567	1.74567	153.522	87.9441
Cdk14	0.000283994	0.0030779	1.74966	1.74966	164.099	93.7887
Lasp1	2.95885e-06	6.86164e-05	1.75045	1.75045	768.686	439.136
Col6a1	0.00145144	0.0117817	1.75087	1.75087	2269.19	1296.04
Tubb4a	4.90304e-05	0.000700616	1.75177	1.75177	293.755	167.69
Papss1	2.31708e-06	5.5221e-05	1.75335	1.75335	465.898	265.719
Bcr	0.00122117	0.01032	1.75481	1.75481	314.082	178.984
Spidr	0.00198847	0.0150336	1.7552	1.7552	98.6994	56.2326
Rbp1	0.00217789	0.0161301	1.75523	1.75523	1127.7	642.477
Slc6a6	1.62668e-05	0.000281855	1.75634	1.75634	5194.56	2957.61
Nup62	5.6444e-06	0.000117806	1.75693	1.75693	1221.38	695.179
Olfml1	0.00364594	0.0241147	1.7598	1.7598	258.292	146.774
Lpin3	0.0016519	0.013085	1.76121	1.76121	252.821	143.55
B2m	1.22906e-09	8.11998e-08	1.76469	1.76469	10174.7	5765.72
S1pr1	4.68145e-05	0.00067455	1.76528	1.76528	3031.54	1717.31
Nid1	0.000138831	0.00168196	1.76648	1.76648	2901.3	1642.42
A4galt	0.00115158	0.00986502	1.76678	1.76678	264.741	149.844
Dap	0.0014428	0.0117185	1.76888	1.76888	1348.5	762.347
Jag1	1.59886e-06	3.96122e-05	1.76989	1.76989	659.218	372.462
Carmil1	0.000411063	0.00422251	1.77106	1.77106	150.949	85.2311
B4galt4	8.65943e-07	2.35739e-05	1.77116	1.77116	570.556	322.136
Cttnbp2nl	0.000381828	0.00396957	1.77149	1.77149	512.871	289.514
Ccdc80	0.00352518	0.02347	1.77218	1.77218	10250.5	5784.11
Prcp	6.14567e-05	0.000846566	1.77255	1.77255	560.579	316.256
Ifitm2	3.43284e-07	1.08706e-05	1.77285	1.77285	7056.91	3980.54
Pdlim3	0.000278992	0.00304044	1.77321	1.77321	1664.69	938.8
Soga1	0.0010961	0.00950207	1.77369	1.77369	97.7385	55.1046
Tor4a	7.25776e-05	0.000981116	1.77389	1.77389	335.208	188.968
Rnd2	0.00183131	0.0141721	1.77531	1.77531	65.2039	36.7282
Igf2	0.00475615	0.029525	1.77609	1.77609	457.834	257.776
Cav2	0.000129075	0.00158892	1.77652	1.77652	2821.47	1588.2
Ddah2	5.30238e-06	0.000111853	1.7795	1.7795	1673.46	940.408
Ggta1	9.75845e-07	2.61523e-05	1.78198	1.78198	777.329	436.216
Usp18	0.000846309	0.00767473	1.78291	1.78291	473.933	265.82
Rgs4	0.000127229	0.00157182	1.78431	1.78431	899.826	504.299
Pxdc1	0.00397709	0.0257446	1.7893	1.7893	226.969	126.848
Anxa5	1.9603e-06	4.7291e-05	1.78992	1.78992	6938.48	3876.43
Agpat4	4.55734e-06	9.91744e-05	1.79196	1.79196	400.606	223.558
Btg3	0.000512304	0.00509262	1.79251	1.79251	101.248	56.4838
Cd302	2.17306e-05	0.000360216	1.7945	1.7945	1008.69	562.103
Stx3	6.78651e-05	0.000928344	1.79628	1.79628	397.069	221.05
Rab32	0.00304006	0.0209687	1.79756	1.79756	78.7556	43.8125
Pnp	7.20849e-08	2.75061e-06	1.7995	1.7995	697.99	387.88
Cdr2l	3.09726e-05	0.000480458	1.80276	1.80276	203.255	112.746
Ptpn9	0.00473548	0.0294469	1.80292	1.80292	166.671	92.4452
Pla2g4a	0.00273496	0.0193697	1.80551	1.80551	186.284	103.175
Ms4a7	0.00670047	0.0382776	1.80791	1.80791	214.925	118.88
Fmo1	6.74827e-07	1.91214e-05	1.80977	1.80977	1745.99	964.756
C1s1	7.13683e-05	0.000971441	1.80981	1.80981	1229.23	679.207
Rhoj	2.81846e-07	9.15667e-06	1.80999	1.80999	1098.7	607.023
Elovl5	5.72461e-08	2.27909e-06	1.81141	1.81141	1278.66	705.892
Vasp	3.65004e-05	0.000551308	1.81146	1.81146	353.772	195.297
Fam114a1	0.00088849	0.00798538	1.81343	1.81343	850.872	469.206
Mir22hg	0.000981728	0.00864109	1.8156	1.8156	911.509	502.044
Fxyd6	7.65225e-07	2.1252e-05	1.81899	1.81899	2369.72	1302.77
Efemp2	6.99624e-06	0.000141934	1.81973	1.81973	766.102	420.997
Tmem198b	4.81587e-10	3.81256e-08	1.82271	1.82271	448.023	245.8
Polm	0.0048874	0.0301621	1.82324	1.82324	96.3954	52.8703
Laptm5	5.42039e-05	0.000760345	1.82352	1.82352	1631.33	894.605
Slc41a3	4.06225e-06	8.98195e-05	1.82386	1.82386	4516.21	2476.18
Man2a1	0.000323907	0.00344407	1.82411	1.82411	392.188	215.002
Nsg1	6.2801e-07	1.80226e-05	1.8245	1.8245	445.445	244.146
Klhl2	0.000179831	0.0020993	1.82573	1.82573	128.836	70.5666
Gm16685	0.00820602	0.0441031	1.82639	1.82639	65.1166	35.6531
Eno1b	0.000301318	0.00324017	1.82646	1.82646	204.13	111.763
Shisa5	1.75522e-08	8.22388e-07	1.82812	1.82812	3682.34	2014.27
Rab5c	1.91783e-05	0.000324946	1.82837	1.82837	800.29	437.707
Cdc42ep4	0.00124206	0.010458	1.8285	1.8285	883.219	483.028
Cyb561	2.85409e-06	6.62985e-05	1.82966	1.82966	816.149	446.066
Ano6	1.92054e-10	1.74049e-08	1.83195	1.83195	1051.91	574.2
Slc1a4	0.0019762	0.0149654	1.83212	1.83212	88.8047	48.471
Hspa12b	2.66921e-05	0.000426548	1.83228	1.83228	1315.42	717.914
Fbxw17	4.12793e-06	9.09795e-05	1.83365	1.83365	239.759	130.754
Gm5641	0.00414069	0.0264923	1.83403	1.83403	58.464	31.8774
Zbp1	0.00723693	0.0405239	1.83546	1.83546	49.4678	26.9512
Mif	0.000242206	0.00268847	1.83572	1.83572	6681.78	3639.87
Psat1	0.00282962	0.0198361	1.83587	1.83587	173.387	94.4441
Tuba1c	1.51634e-05	0.000265948	1.83636	1.83636	4527.15	2465.28
Necap2	3.9025e-06	8.65651e-05	1.83691	1.83691	1109.61	604.062
Arsg	0.00661046	0.0378782	1.83743	1.83743	76.9915	41.9016
Gpc6	8.86771e-05	0.00116558	1.83782	1.83782	440.394	239.629
Cemip2	0.000149114	0.00178504	1.8394	1.8394	636.215	345.882
Atl3	3.50033e-05	0.000531611	1.83955	1.83955	307.726	167.283
Tmem237	2.49775e-06	5.90164e-05	1.84016	1.84016	220.167	119.645
Srgn	0.000781451	0.00718346	1.84049	1.84049	1614.24	877.071
Gask1b	1.50684e-11	1.64736e-09	1.84132	1.84132	1243.24	675.19
Arfgap3	1.84657e-07	6.3285e-06	1.84171	1.84171	656.648	356.543
Dbndd2	5.01818e-07	1.49947e-05	1.84263	1.84263	691.961	375.529
B020010K11Rik	0.00686277	0.0389834	1.84332	1.84332	48.7633	26.4541
Tpm2	0.00252291	0.0181858	1.84457	1.84457	2099.3	1138.09
Eef1a1	5.32225e-06	0.000112101	1.8452	1.8452	41431.6	22453.7
Eps8	0.00173219	0.0135883	1.84535	1.84535	290.958	157.671
Ifngr1	1.16596e-09	7.95106e-08	1.84929	1.84929	3699.87	2000.69
Gm12816	0.00618806	0.0359478	1.84997	1.84997	43.3957	23.4576
2010001K21Rik	0.00867847	0.0461226	1.85052	1.85052	99.5464	53.7938
Slc35d2	0.00207812	0.0155661	1.85395	1.85395	106.276	57.3242
Mgat4a	4.4103e-05	0.000643558	1.85778	1.85778	365.982	196.999
Slc26a10	0.0019079	0.0145845	1.86202	1.86202	1724.95	926.387
Islr	0.000515983	0.00511711	1.86313	1.86313	2047.33	1098.87
Ifitm3	1.31194e-10	1.2048e-08	1.86368	1.86368	7868.55	4222.06
Tnfaip8l1	0.000115352	0.00144847	1.86368	1.86368	299.072	160.474
Fam122b	3.48141e-05	0.000529905	1.86761	1.86761	171.075	91.6011
Tmsb10	2.06797e-08	9.43256e-07	1.86783	1.86783	2005.46	1073.68
Armcx6	0.00962578	0.0498523	1.86943	1.86943	59.6496	31.9078
Msn	2.11299e-13	3.98718e-11	1.87071	1.87071	7019.45	3752.3
Srpx	0.00342325	0.0229842	1.87144	1.87144	298.132	159.306
Lamb3	2.54792e-05	0.000410979	1.87182	1.87182	1178.48	629.59
Aldh3b1	0.000541476	0.00531256	1.87208	1.87208	177.716	94.9295
Gm12286	0.000225504	0.00253577	1.87233	1.87233	298.055	159.19
Cald1	1.49523e-08	7.15167e-07	1.87319	1.87319	2447.36	1306.52
Qsox1	1.45006e-06	3.66506e-05	1.87426	1.87426	2766.59	1476.1
Gja4	1.02506e-05	0.000193164	1.87465	1.87465	1918.48	1023.38
Ckb	6.84532e-09	3.6267e-07	1.87789	1.87789	4752.51	2530.77
Snhg15	0.000750643	0.00693967	1.87856	1.87856	129.578	68.9774
Cap1	7.68103e-11	7.247e-09	1.87901	1.87901	978.401	520.699
Cyth3	7.5947e-05	0.00101471	1.88404	1.88404	1521.33	807.484
Tmem67	6.01054e-06	0.000124692	1.88557	1.88557	134.689	71.4313
Aqp4	0.00476228	0.0295497	1.88577	1.88577	292.69	155.21
Crispld1	0.000324343	0.00344407	1.8867	1.8867	115.394	61.1621
Dpysl2	2.72933e-08	1.19734e-06	1.88929	1.88929	11625.6	6153.42
Heg1	1.2295e-13	2.6056e-11	1.89077	1.89077	3813.97	2017.15
Kcna5	0.00945827	0.0492395	1.89325	1.89325	532.434	281.228
Rcan1	0.00284674	0.0199151	1.89544	1.89544	1592.07	839.944
Tubb2a	1.49748e-07	5.22268e-06	1.89608	1.89608	2085.02	1099.65
Mansc1	0.000114176	0.00143896	1.89742	1.89742	161.189	84.9518
4833422C13Rik	0.0053011	0.0320415	1.90228	1.90228	43.6519	22.9472
Kcnab2	0.00585598	0.0345317	1.9032	1.9032	49.2967	25.902
Renbp	1.63641e-06	4.0397e-05	1.90334	1.90334	283.744	149.077
Rab31	2.73533e-09	1.61022e-07	1.905	1.905	1021.3	536.116
Dram1	8.45564e-05	0.00111997	1.90538	1.90538	214.699	112.681
Sesn2	0.000437537	0.00446119	1.90624	1.90624	119.407	62.6401
Stx2	8.2696e-06	0.00016227	1.90631	1.90631	511.207	268.166
Ndufa4l2	0.000362317	0.00379443	1.91011	1.91011	2622.66	1373.04
Prim2	4.52491e-05	0.000657496	1.91048	1.91048	141.99	74.3214
Cks1b	3.72475e-08	1.55953e-06	1.91067	1.91067	313.847	164.26
Nucb2	4.28506e-06	9.36931e-05	1.9124	1.9124	344.139	179.951
Pls3	2.86956e-13	5.20107e-11	1.91375	1.91375	1963.05	1025.76
AC160336.1	7.41965e-05	0.000997128	1.91682	1.91682	305.209	159.227
Gm9844	1.14407e-05	0.000212679	1.91753	1.91753	113.462	59.1708
Slc43a3	6.89886e-08	2.65452e-06	1.91795	1.91795	3906.28	2036.69
Mustn1	8.30721e-07	2.26598e-05	1.9181	1.9181	610.885	318.485
Kcnab1	0.00474764	0.0294854	1.92095	1.92095	81.3214	42.3339
Gm13456	1.09698e-06	2.88377e-05	1.92529	1.92529	750.372	389.746
Stmn1	1.21637e-05	0.000223705	1.92548	1.92548	805.826	418.506
Hrct1	0.000376058	0.00391845	1.92664	1.92664	562.59	292.005
Nmt2	5.5585e-13	9.45069e-11	1.92732	1.92732	1670.86	866.933
Actn4	2.08749e-13	3.98718e-11	1.92972	1.92972	4889.63	2533.86
Abcg2	4.21396e-07	1.2986e-05	1.93031	1.93031	1155.51	598.613
Gm8894	0.00780889	0.0425841	1.93089	1.93089	44.0452	22.8109
Gm11814	0.000964795	0.0085138	1.93103	1.93103	115.608	59.8684
Septin5	0.000401602	0.00413458	1.9317	1.9317	162.624	84.1873
Gpr182	2.12265e-07	7.14903e-06	1.93205	1.93205	647.376	335.073
Fam107b	4.82883e-05	0.000692165	1.93525	1.93525	191.734	99.0746
Ifi204	0.000314645	0.00335987	1.93599	1.93599	191.18	98.7504
Kdelr3	0.000119007	0.00148624	1.93629	1.93629	561.587	290.033
Csrp1	2.80039e-11	2.87876e-09	1.93772	1.93772	2028.31	1046.75
Cdk6	1.03907e-09	7.19259e-08	1.93777	1.93777	1277.01	659.011
Gm5526	4.33538e-05	0.000634642	1.93981	1.93981	115.617	59.602
Gm49759	6.35704e-06	0.00013109	1.94127	1.94127	257.819	132.81
Atp8b1	0.00679356	0.0386799	1.9419	1.9419	87.8048	45.2158
Rhoc	1.384e-08	6.64269e-07	1.94735	1.94735	2888.28	1483.19
Cox4i2	4.83979e-05	0.000693016	1.95122	1.95122	1111.58	569.686
Fes	7.64781e-05	0.00102082	1.95233	1.95233	591.544	302.994
Sptlc2	3.14444e-06	7.24326e-05	1.95305	1.95305	529.742	271.238
Ifit1	0.000539281	0.00529857	1.95335	1.95335	430.474	220.377
Tmem88	0.000162326	0.00191115	1.95442	1.95442	1628.67	833.327
Zfp951	0.00355223	0.0236157	1.95578	1.95578	44.1426	22.5703
Timp3	2.87025e-10	2.42563e-08	1.95673	1.95673	17309.5	8846.11
Arl4a	6.27585e-07	1.80226e-05	1.95704	1.95704	786.161	401.708
Hmgb2	2.59018e-05	0.000417306	1.96019	1.96019	825.199	420.979
Crlf2	0.00305796	0.0210407	1.9602	1.9602	56.5498	28.849
Rnasel	0.000885572	0.00796783	1.96093	1.96093	162.996	83.1218
Sema3f	0.00132328	0.0109808	1.96095	1.96095	150.621	76.8106
Csrp2	0.00118752	0.010116	1.96168	1.96168	1181.67	602.374
Col4a3	0.000441881	0.00450216	1.9625	1.9625	363.543	185.244
Gm5507	0.00964668	0.0498887	1.96415	1.96415	43.3206	22.0557
Serpini1	7.98259e-06	0.000157558	1.96587	1.96587	474.678	241.46
Atad2	0.00015924	0.00188286	1.96602	1.96602	146.747	74.642
Ldha-ps2	0.000592205	0.00573672	1.96992	1.96992	142.01	72.0891
Sorbs3	6.00086e-09	3.24164e-07	1.97105	1.97105	2470.94	1253.62
Ednrb	3.40392e-07	1.08289e-05	1.97394	1.97394	1273.27	645.043
Tubb5	6.75729e-15	2.16469e-12	1.97562	1.97562	6531.39	3306
Gm12758	2.01315e-05	0.000339842	1.97598	1.97598	190.078	96.1948
Nme5	0.00449015	0.0282558	1.97633	1.97633	121.265	61.3585
Lipa	8.24601e-09	4.23839e-07	1.97721	1.97721	1916.77	969.434
Ttyh2	3.18453e-05	0.000492333	1.9801	1.9801	702.615	354.839
Ptprf	0.00315879	0.0215942	1.98172	1.98172	181.995	91.837
Gm4518	0.00816886	0.0439727	1.98202	1.98202	98.7669	49.8314
Gm2445	0.000123193	0.00153295	1.98565	1.98565	132.362	66.6593
Osr1	0.00504745	0.0309176	1.98605	1.98605	160.597	80.8624
Rarres2	3.03145e-10	2.54623e-08	1.98608	1.98608	1639.5	825.496
Btbd19	0.00317956	0.0217147	1.98792	1.98792	102.661	51.6424
Gm5523	0.00325405	0.0220485	1.98938	1.98938	96.4391	48.4769
Enpp6	0.00227002	0.0166947	1.99037	1.99037	353.109	177.409
Prelid1	1.00141e-09	7.01495e-08	1.99107	1.99107	1990.74	999.836
Gm6767	0.00430662	0.0273507	1.99124	1.99124	57.8328	29.0436
Ifit3	0.000197884	0.00227344	1.99169	1.99169	733.634	368.348
Edn1	1.38595e-05	0.000248587	1.99206	1.99206	334.7	168.017
Traf1	0.000761533	0.0070262	1.993	1.993	79.5874	39.9334
Prim1	0.00123703	0.0104221	1.99362	1.99362	78.459	39.3549
Gm13549	0.00771067	0.0422549	1.99516	1.99516	58.7302	29.4364
Ifit3b	9.91329e-05	0.00127265	1.99713	1.99713	311.606	156.027
Gm49909	8.85271e-07	2.40525e-05	1.99713	1.99713	3611.23	1808.21
Lbp	1.34782e-05	0.000243332	1.99746	1.99746	379.461	189.972
Scn3a	0.00470647	0.0293223	1.99877	1.99877	68.8635	34.4529
Tmem254c	2.47096e-08	1.10871e-06	2.00035	2.00035	361.999	180.968
Ctsk	9.36887e-05	0.00121636	2.00357	2.00357	364.192	181.772
Clec1a	9.12815e-06	0.000175861	2.00417	2.00417	852.104	425.165
Cd34	5.10151e-10	3.9928e-08	2.00448	2.00448	5866.51	2926.7
Gm6192	8.31548e-05	0.00110246	2.00464	2.00464	66.989	33.417
Mst1r	0.00194113	0.0147503	2.00484	2.00484	103.074	51.4124
Mcm6	3.57282e-09	2.05065e-07	2.00965	2.00965	370.784	184.502
Pced1b	0.000293466	0.00316562	2.01111	2.01111	88.3194	43.9158
Fabp4	1.40592e-05	0.000251188	2.01266	2.01266	34648.7	17215.4
Thy1	0.00210481	0.0157489	2.01383	2.01383	80.911	40.1777
Gm5869	0.00109924	0.00951729	2.01704	2.01704	83.0194	41.1591
Nmral1	0.00174275	0.0136477	2.01874	2.01874	206.546	102.314
Slc25a45	1.91942e-06	4.63859e-05	2.02141	2.02141	289.431	143.182
Ifi211	3.72693e-05	0.000559852	2.02259	2.02259	253.946	125.554
Fam57a	1.54663e-05	0.000270365	2.02432	2.02432	194.337	96.001
Ass1	1.01879e-06	2.70402e-05	2.02438	2.02438	487.031	240.583
Fbln5	7.12182e-06	0.000144057	2.03044	2.03044	1517.81	747.53
Myef2	8.15371e-07	2.24186e-05	2.03078	2.03078	258.254	127.17
Ajuba	9.08127e-06	0.000175422	2.03285	2.03285	178.411	87.7642
Tk1	2.42523e-05	0.000393957	2.03465	2.03465	271.048	133.216
Adgrg1	7.07046e-06	0.000143229	2.03585	2.03585	2896.52	1422.76
Adm	1.83478e-05	0.000312025	2.03664	2.03664	1290.4	633.593
Bax	2.05681e-08	9.41281e-07	2.03807	2.03807	1740.92	854.204
Ston1	0.000178289	0.00208306	2.0382	2.0382	87.8494	43.1014
Gm44001	3.79688e-05	0.0005685	2.03891	2.03891	407.517	199.87
4933431K23Rik	1.54883e-08	7.3824e-07	2.03917	2.03917	227.069	111.354
Ehd2	3.64618e-07	1.13892e-05	2.03944	2.03944	6183.01	3031.72
Akap12	4.2357e-07	1.30238e-05	2.03979	2.03979	1687.41	827.244
Gnb4	2.35105e-07	7.84158e-06	2.0414	2.0414	832.914	408.011
Eef1a1-ps1	4.05104e-05	0.000602625	2.0431	2.0431	257.699	126.132
Sod3	3.66718e-05	0.000552684	2.0471	2.0471	3179.7	1553.27
Glipr2	2.35332e-06	5.58913e-05	2.04779	2.04779	350.485	171.153
Sema3g	0.000284466	0.0030806	2.04823	2.04823	207.833	101.47
Casp4	6.20063e-05	0.000852432	2.04828	2.04828	114.785	56.0397
Gjc1	2.66649e-06	6.24676e-05	2.04981	2.04981	552.699	269.634
Orai2	0.00963913	0.0498835	2.05853	2.05853	68.8751	33.4583
Aebp1	4.07072e-05	0.000604427	2.06192	2.06192	916.75	444.609
Adgrg3	8.62649e-05	0.00113713	2.06249	2.06249	109.174	52.9333
Spata6	3.33883e-05	0.000512736	2.06338	2.06338	200.032	96.944
Gm9247	4.84873e-05	0.000693575	2.06495	2.06495	327.745	158.718
Kctd11	9.98585e-07	2.6658e-05	2.06515	2.06515	356.197	172.48
Fhl1	3.3368e-10	2.71979e-08	2.06527	2.06527	6053.81	2931.25
Enc1	2.74366e-06	6.40574e-05	2.06538	2.06538	563.075	272.626
Cdc25b	9.31877e-05	0.001211	2.06555	2.06555	286.543	138.725
Pgm2	5.04572e-05	0.000718024	2.06878	2.06878	277.698	134.233
Apln	8.01879e-05	0.00106621	2.06968	2.06968	384.323	185.692
Bnip3	9.02255e-05	0.00118142	2.07158	2.07158	17778.1	8581.93
Rad54l	0.00517962	0.0314922	2.07271	2.07271	56.9046	27.4542
Zmat3	1.35251e-08	6.53713e-07	2.07272	2.07272	302.978	146.174
Rgs12	8.28725e-07	2.26502e-05	2.07347	2.07347	711.726	343.254
Bmp4	3.21152e-07	1.03121e-05	2.07407	2.07407	467.171	225.244
Itgb3	0.00548915	0.0329038	2.07604	2.07604	214.513	103.328
Cnn3	7.46751e-09	3.8671e-07	2.07772	2.07772	2363.2	1137.4
Ldha	3.48669e-06	7.88657e-05	2.07935	2.07935	62081.6	29856.2
Pcolce	4.42339e-07	1.35405e-05	2.08008	2.08008	6288.5	3023.2
Adamts9	5.10683e-05	0.00072373	2.0828	2.0828	249.874	119.97
Lcn2	0.00480418	0.0297695	2.08577	2.08577	333.949	160.108
Gria3	0.00738244	0.0411047	2.08999	2.08999	73.4801	35.1581
Ptgr1	5.86362e-05	0.000814228	2.09039	2.09039	159.505	76.3039
Ccnd1	3.80676e-06	8.51268e-05	2.0909	2.0909	1912.79	914.818
Efhd2	6.55731e-06	0.000134016	2.09237	2.09237	521.642	249.306
Tnfrsf12a	0.000175941	0.00206088	2.09376	2.09376	3786.8	1808.61
Fam124a	3.04456e-05	0.00047335	2.09377	2.09377	306.994	146.623
Gm16470	0.00216047	0.0160694	2.09397	2.09397	62.9309	30.0534
Myl12b	1.10055e-11	1.2529e-09	2.09402	2.09402	3557.43	1698.85
Gm4750	0.000266197	0.00291484	2.09451	2.09451	78.1183	37.2967
Trarg1	2.53236e-07	8.3653e-06	2.09478	2.09478	554.864	264.879
Ramp3	0.000423286	0.0043287	2.09795	2.09795	469.613	223.844
Tmem154	1.46965e-06	3.68752e-05	2.0998	2.0998	120.132	57.211
Cd248	2.68269e-05	0.000428205	2.10089	2.10089	488.186	232.371
Fbxw9	3.04934e-05	0.000473559	2.10445	2.10445	215.119	102.221
Tmc6	1.36944e-11	1.52129e-09	2.10739	2.10739	476.887	226.293
BC028528	6.55513e-06	0.000134016	2.1084	2.1084	727.465	345.032
Arpc1b	2.07543e-12	2.80285e-10	2.10869	2.10869	6574.57	3117.85
Gngt2	7.52327e-06	0.000150068	2.10899	2.10899	475.667	225.542
Chst1	0.00172645	0.0135512	2.10962	2.10962	91.5986	43.4194
F13a1	9.27425e-09	4.67959e-07	2.10996	2.10996	1524.19	722.378
Slx4ip	0.00471477	0.0293475	2.11275	2.11275	34.4575	16.3093
Rasl11a	0.000470058	0.0047464	2.11524	2.11524	93.5067	44.2061
Asns	1.82506e-09	1.13244e-07	2.11773	2.11773	186.859	88.2352
Gm13066	0.00114065	0.00979579	2.1179	2.1179	49.1077	23.187
C3	5.09767e-05	0.000723177	2.11995	2.11995	4227.62	1994.2
Gm49391	0.00100283	0.00879873	2.12012	2.12012	157.8	74.4299
Smarca1	0.00264107	0.0188795	2.12027	2.12027	73.0891	34.4716
Maged2	9.44374e-10	6.77539e-08	2.12306	2.12306	2679.14	1261.92
Elovl1	3.76503e-12	4.7581e-10	2.1241	2.1241	1620.42	762.871
Bok	4.20318e-06	9.23425e-05	2.12413	2.12413	243.862	114.806
Eng	7.55806e-09	3.89933e-07	2.12483	2.12483	4776.95	2248.16
Icam1	5.4849e-05	0.000768611	2.12505	2.12505	1307.93	615.482
Bcl2l1	6.3716e-06	0.000131194	2.12585	2.12585	5195.01	2443.73
Pros1	4.11859e-11	4.0524e-09	2.12803	2.12803	934.716	439.24
Id2	5.43147e-06	0.000114053	2.12855	2.12855	1317.7	619.057
Nlgn2	0.00166818	0.0131913	2.13041	2.13041	140.977	66.1738
Castor1	1.48601e-05	0.000261763	2.13174	2.13174	496.416	232.869
Cd55	4.09911e-05	0.000607153	2.13242	2.13242	361.301	169.433
Serping1	4.26386e-07	1.30812e-05	2.1356	2.1356	8330.24	3900.66
Samd9l	1.0863e-06	2.86113e-05	2.136	2.136	393.225	184.094
Gm11836	0.00496672	0.0305841	2.1369	2.1369	39.5705	18.5177
Sez6l2	0.00106893	0.00931343	2.1372	2.1372	131.215	61.3959
Pafah1b3	0.000141285	0.00170271	2.13936	2.13936	114.862	53.6899
Jazf1	0.00063004	0.00601442	2.14215	2.14215	74.6638	34.8547
Gm16439	4.07512e-05	0.000604427	2.14427	2.14427	206.297	96.2084
Pmp22	5.16943e-07	1.53799e-05	2.14604	2.14604	4672.48	2177.25
Ncam1	3.23947e-05	0.000499706	2.1481	2.1481	717	333.783
Naalad2	2.13842e-05	0.000356619	2.15152	2.15152	344.372	160.06
G2e3	3.51314e-06	7.90743e-05	2.1517	2.1517	132.954	61.7902
Il1rl2	5.03522e-05	0.000717271	2.1523	2.1523	103.358	48.0221
Tinagl1	1.5719e-06	3.91554e-05	2.15235	2.15235	2330.73	1082.88
Tmod3	3.87613e-12	4.85397e-10	2.15243	2.15243	3037.26	1411.08
Ecscr	1.12453e-07	4.06573e-06	2.15429	2.15429	1756.67	815.431
Mrgpre	3.46718e-06	7.85534e-05	2.15662	2.15662	165.819	76.8883
Tnfrsf26	0.000568249	0.00552798	2.1582	2.1582	77.9211	36.1046
Gm49339	0.000108108	0.00137887	2.15988	2.15988	246.123	113.952
Tmem215	0.00342457	0.0229842	2.1601	2.1601	47.3002	21.8973
Ackr4	2.7591e-06	6.4309e-05	2.1608	2.1608	337.697	156.284
Nek6	1.17759e-06	3.07221e-05	2.16157	2.16157	278.308	128.753
Gm6789	5.20941e-06	0.000110722	2.16201	2.16201	165.368	76.4879
Spns2	9.9933e-06	0.000189775	2.16496	2.16496	243.33	112.395
Tuba1a	6.34345e-16	2.36165e-13	2.16889	2.16889	12728.7	5868.74
Rpp25	0.00498758	0.0306851	2.17228	2.17228	121.653	56.0021
Rin1	0.00547714	0.0328651	2.17299	2.17299	42.0028	19.3295
Tyms	1.18374e-09	8.00091e-08	2.17391	2.17391	355.051	163.324
Ms4a6b	4.18714e-06	9.21371e-05	2.17533	2.17533	212.822	97.8339
Gm10687	0.00172005	0.0135161	2.17691	2.17691	74.8219	34.3708
Gm7676	0.00536529	0.032316	2.1771	2.1771	33.8557	15.5509
[truncated: 609 more rows]

## Sheet: 2668
Gene name	P-value (10 mg/kg vs Control)	FDR step up (10 mg/kg vs Control)	Ratio (10 mg/kg vs Control)	Fold change (10 mg/kg vs Control)	LSMean(10mg/kg) (10 mg/kg vs Control)	LSMean(control) (10 mg/kg vs Control)
Anxa2	1.26137e-24	1.73753e-20	4.38155	4.38155	11302.1	2579.47
Krt19	7.95948e-24	5.48209e-20	43.7958	43.7958	1505.61	34.3779
H2-Ab1	4.45558e-23	2.04585e-19	0.278636	-3.58891	407.913	1463.96
Ldhd	7.31235e-23	2.51819e-19	0.454483	-2.2003	770.394	1695.1
Ckap2	2.15637e-21	5.94079e-18	24.2669	24.2669	256.174	10.5565
Meox1	2.8605e-20	6.56724e-17	3.40722	3.40722	1184.37	347.605
Tagln2	3.77791e-20	7.43439e-17	2.69288	2.69288	7824.28	2905.55
Prc1	9.97523e-20	1.71761e-16	13.1864	13.1864	464.095	35.195
Acer2	1.68926e-19	2.5855e-16	5.32715	5.32715	2626.3	493.002
S100a11	4.65417e-19	6.41112e-16	3.17836	3.17836	4511.15	1419.33
Pbk	5.71564e-19	7.15754e-16	24.6683	24.6683	135.26	5.48315
Pecam1	6.32028e-19	7.25516e-16	2.5485	2.5485	5915.17	2321.04
Tpx2	2.83711e-18	3.00625e-15	10.1034	10.1034	162.68	16.1015
Nnmt	7.18803e-18	7.07251e-15	3.01379	3.01379	428.383	142.141
Olfml2b	9.65143e-18	8.86323e-15	3.54942	3.54942	1240.98	349.627
Pimreg	1.29797e-17	1.11747e-14	18.5173	18.5173	242.541	13.0981
Cldn15	1.38647e-17	1.12345e-14	3.99069	3.99069	612.133	153.39
Prnd	2.05004e-17	1.56885e-14	2.63749	2.63749	444.386	168.488
Capg	2.46961e-17	1.79046e-14	4.32432	4.32432	1740.8	402.56
Top2a	3.24874e-17	2.23757e-14	9.17732	9.17732	325.375	35.4542
Emp1	3.96087e-17	2.59814e-14	3.70087	3.70087	1606.92	434.199
Ccnb1	4.74944e-17	2.9738e-14	15.3715	15.3715	245.749	15.9873
Pla2g2d	5.44986e-17	3.26399e-14	0.0410004	-24.39	2.89746	70.6692
Mgl2	7.19786e-17	4.13127e-14	0.277909	-3.59831	92.8376	334.058
H2-Aa	9.28443e-17	5.03609e-14	0.251289	-3.97948	322.176	1282.09
Tgfb1i1	9.50551e-17	5.03609e-14	2.29649	2.29649	1929.27	840.092
Nid2	1.21292e-16	6.18814e-14	2.60051	2.60051	844.356	324.689
Nts	1.71208e-16	8.4228e-14	9.21663	9.21663	284.222	30.838
Cdk1	1.91828e-16	9.11184e-14	10.0016	10.0016	299.116	29.9067
Clic1	3.0097e-16	1.38196e-13	2.59549	2.59549	4022.33	1549.74
Ccnb2	4.71224e-16	2.09391e-13	11.0906	11.0906	228.065	20.5638
Ckap2l	5.34111e-16	2.29918e-13	15.6247	15.6247	165.687	10.6042
S100a10	5.6881e-16	2.36165e-13	2.24326	2.24326	1926.77	858.914
Cysltr1	5.87341e-16	2.36165e-13	5.93851	5.93851	187.309	31.5414
Anxa1	6.28913e-16	2.36165e-13	3.32288	3.32288	3275.07	985.611
Psrc1	6.30164e-16	2.36165e-13	10.527	10.527	109.324	10.3851
Tuba1a	6.34345e-16	2.36165e-13	2.16889	2.16889	12728.7	5868.74
Lyve1	7.50263e-16	2.7197e-13	3.10171	3.10171	1276.8	411.645
H2-Eb1	9.96098e-16	3.44251e-13	0.252764	-3.95626	270.39	1069.73
Tspan2	9.99641e-16	3.44251e-13	2.64136	2.64136	374.156	141.653
Myl6	1.58976e-15	5.34122e-13	1.61113	1.61113	7169.99	4450.28
Mcam	6.46986e-15	2.12196e-12	2.91591	2.91591	1438.9	493.464
Tubb5	6.75729e-15	2.16469e-12	1.97562	1.97562	6531.39	3306
Cfb	6.92882e-15	2.16919e-12	5.71974	5.71974	336.246	58.787
Mt2	7.73997e-15	2.36929e-12	4.70115	4.70115	1324.66	281.773
Fkbp4	1.5678e-14	4.69487e-12	0.484213	-2.06521	6280.72	12971
Plat	1.73378e-14	5.08146e-12	3.15584	3.15584	2072.84	656.827
Cd74	1.92532e-14	5.52526e-12	0.247637	-4.03817	1966.83	7942.41
Ccl6	2.0246e-14	5.65221e-12	4.94959	4.94959	1530.38	309.194
Tmem100	2.05162e-14	5.65221e-12	2.82071	2.82071	1827.18	647.774
Cpt2	3.18315e-14	8.59764e-12	0.586128	-1.70611	6483.6	11061.7
Gtse1	3.34131e-14	8.85125e-12	16.1223	16.1223	171.995	10.6681
Ackr2	3.42149e-14	8.89265e-12	16.4757	16.4757	599.188	36.3679
Hmox1	3.51493e-14	8.90811e-12	3.43447	3.43447	929.663	270.686
Birc5	3.60964e-14	8.90811e-12	14.894	14.894	166.692	11.1919
Ednra	3.67513e-14	8.90811e-12	1.67265	1.67265	1746.16	1043.95
Ifi27	3.68611e-14	8.90811e-12	1.72897	1.72897	1990.45	1151.23
Sparc	4.37464e-14	1.03898e-11	3.63264	3.63264	62014	17071.3
Anln	5.41989e-14	1.26541e-11	9.80107	9.80107	124.905	12.7441
Anxa3	7.53194e-14	1.72921e-11	2.47547	2.47547	2025.59	818.264
Mapt	9.56346e-14	2.15962e-11	0.465438	-2.14851	613.733	1318.62
Fn1	1.0948e-13	2.43239e-11	4.29083	4.29083	2276.78	530.615
Cux2	1.17108e-13	2.56057e-11	0.4211	-2.37473	235.796	559.952
Plk1	1.19707e-13	2.57652e-11	17.5227	17.5227	154.207	8.80043
Heg1	1.2295e-13	2.6056e-11	1.89077	1.89077	3813.97	2017.15
Entpd1	1.32776e-13	2.77119e-11	2.93981	2.93981	838.681	285.285
C1qtnf6	1.42373e-13	2.92715e-11	4.00944	4.00944	989.918	246.897
Cav1	1.50085e-13	3.04033e-11	2.22243	2.22243	11378.6	5119.87
Kif22	1.54966e-13	3.05964e-11	8.39105	8.39105	217.714	25.9459
Lims2	1.55481e-13	3.05964e-11	2.28341	2.28341	6160.27	2697.84
Wt1	1.75039e-13	3.396e-11	4.87602	4.87602	491.344	100.767
Actn4	2.08749e-13	3.98718e-11	1.92972	1.92972	4889.63	2533.86
Msn	2.11299e-13	3.98718e-11	1.87071	1.87071	7019.45	3752.3
Phactr4	2.15704e-13	4.01529e-11	2.86499	2.86499	1039.53	362.838
Sh3rf2	2.50168e-13	4.59476e-11	0.470395	-2.12587	297.495	632.436
Pls3	2.86956e-13	5.20107e-11	1.91375	1.91375	1963.05	1025.76
Fstl1	3.0346e-13	5.42879e-11	4.06346	4.06346	9238.16	2273.47
Carhsp1	4.15823e-13	7.34354e-11	2.58349	2.58349	2517.18	974.332
Pcbp3	4.28349e-13	7.46901e-11	3.78	3.78	255.915	67.7023
Lyz1	5.35085e-13	9.2135e-11	5.60744	5.60744	125.847	22.4428
Nmt2	5.5585e-13	9.45069e-11	1.92732	1.92732	1670.86	866.933
Il34	5.62582e-13	9.45069e-11	3.51381	3.51381	518.232	147.484
Ltc4s	6.19071e-13	1.02743e-10	3.03496	3.03496	281.598	92.7847
Trpv4	6.68921e-13	1.09695e-10	4.1036	4.1036	521.236	127.019
Angpt2	7.0815e-13	1.14762e-10	2.935	2.935	477.4	162.657
Kmt5a	7.32022e-13	1.17251e-10	0.525443	-1.90316	2420.94	4607.42
Clec14a	7.94081e-13	1.2573e-10	3.47152	3.47152	1857.31	535.013
Tpm4	9.96509e-13	1.55988e-10	2.27133	2.27133	5958.61	2623.4
Pdgfd	1.0411e-12	1.61136e-10	2.25157	2.25157	736.809	327.242
Hdc	1.05687e-12	1.6176e-10	6.48907	6.48907	368.363	56.7667
Slc25a42	1.14257e-12	1.72954e-10	0.557571	-1.79349	1364.26	2446.79
Cenpt	1.22644e-12	1.83632e-10	2.41207	2.41207	269.286	111.641
Ccn2	1.43009e-12	2.11822e-10	4.32201	4.32201	3310.51	765.965
Aspn	1.48083e-12	2.17005e-10	3.14223	3.14223	1525.49	485.48
Ptma	1.58299e-12	2.29534e-10	1.57667	1.57667	11200.9	7104.15
Clca3a1	1.74324e-12	2.50136e-10	5.57804	5.57804	98.6624	17.6876
Tuba1b	1.83749e-12	2.57171e-10	1.59004	1.59004	13389.5	8420.88
Cks2	1.84768e-12	2.57171e-10	6.44549	6.44549	145.266	22.5376
Atp1a2	1.84827e-12	2.57171e-10	0.544039	-1.83811	8048.04	14793.1
Knstrn	1.9549e-12	2.69288e-10	14.0905	14.0905	129.522	9.19215
Fabp5	2.04601e-12	2.79048e-10	3.11765	3.11765	3365.54	1079.51
Arpc1b	2.07543e-12	2.80285e-10	2.10869	2.10869	6574.57	3117.85
Mall	2.42484e-12	3.24293e-10	2.90001	2.90001	496.576	171.232
Crip1	2.68045e-12	3.55031e-10	2.3353	2.3353	6709.2	2872.95
Fxyd5	2.81164e-12	3.68861e-10	2.34703	2.34703	1465.97	624.606
Serpine2	3.51348e-12	4.56586e-10	2.38962	2.38962	3076.6	1287.49
Tubb6	3.57992e-12	4.60872e-10	2.21124	2.21124	3072.37	1389.44
S100a6	3.68071e-12	4.6946e-10	2.413	2.413	2888.79	1197.18
Elovl1	3.76503e-12	4.7581e-10	2.1241	2.1241	1620.42	762.871
Tmod3	3.87613e-12	4.85397e-10	2.15243	2.15243	3037.26	1411.08
Efnb3	4.09271e-12	5.07902e-10	0.365639	-2.73494	365.4	999.346
Gcnt2	4.37127e-12	5.37627e-10	2.80807	2.80807	435.992	155.264
Gm42047	4.57603e-12	5.5783e-10	4.58879	4.58879	150.578	32.8142
Cd79a	4.85208e-12	5.81685e-10	0.116596	-8.57662	8.28465	71.0543
Iqgap3	4.85617e-12	5.81685e-10	6.40644	6.40644	139.368	21.7543
Rtl3	5.46273e-12	6.48699e-10	5.47233	5.47233	125.938	23.0137
Pink1	6.93814e-12	8.16862e-10	0.588474	-1.69931	2518.58	4279.84
Rad51ap1	7.06444e-12	8.24684e-10	10.0275	10.0275	100.363	10.0088
Lgals3bp	9.04135e-12	1.04659e-09	3.03709	3.03709	3517.46	1158.17
Hs3st1	1.02685e-11	1.17874e-09	2.91314	2.91314	343.567	117.937
Myl12b	1.10055e-11	1.2529e-09	2.09402	2.09402	3557.43	1698.85
Adam8	1.19811e-11	1.35279e-09	5.18263	5.18263	109.548	21.1375
Lxn	1.29167e-11	1.44657e-09	2.73794	2.73794	459.091	167.677
Tmc6	1.36944e-11	1.52129e-09	2.10739	2.10739	476.887	226.293
Ipo13	1.42896e-11	1.57471e-09	0.535869	-1.86613	958.236	1788.19
Gask1b	1.50684e-11	1.64736e-09	1.84132	1.84132	1243.24	675.19
Baiap2	1.56314e-11	1.69545e-09	3.02072	3.02072	509.118	168.542
St3gal1	1.58571e-11	1.70325e-09	2.92897	2.92897	730.028	249.244
AU021092	1.59505e-11	1.70325e-09	3.78872	3.78872	712.671	188.103
Slc25a24	1.94117e-11	2.05689e-09	2.68341	2.68341	232.517	86.6499
Cdc20	2.4759e-11	2.60348e-09	9.2908	9.2908	138.733	14.9323
Sfxn3	2.57938e-11	2.69174e-09	2.41515	2.41515	1084.44	449.016
Vwa8	2.73498e-11	2.83266e-09	0.527024	-1.89745	1148.87	2179.92
Csrp1	2.80039e-11	2.87876e-09	1.93772	1.93772	2028.31	1046.75
Tnfrsf9	3.01183e-11	3.07318e-09	50.7969	50.7969	337.499	6.64408
Timd4	3.0858e-11	3.12551e-09	0.0671705	-14.8875	3.74241	55.7152
Cdkn1a	3.48772e-11	3.50681e-09	8.68484	8.68484	4934.09	568.127
Bdkrb2	3.6165e-11	3.60995e-09	15.4574	15.4574	72.5546	4.69386
Mcm3	3.72246e-11	3.68899e-09	2.54373	2.54373	436.972	171.784
Pros1	4.11859e-11	4.0524e-09	2.12803	2.12803	934.716	439.24
Enkur	4.99255e-11	4.87748e-09	6.85415	6.85415	139.508	20.3538
Twf1	5.19008e-11	5.03474e-09	1.6828	1.6828	1803.5	1071.73
Kcne4	5.5995e-11	5.39393e-09	2.69016	2.69016	412.952	153.505
Il4ra	5.79482e-11	5.54331e-09	3.74728	3.74728	1389.85	370.895
Kif2c	6.78099e-11	6.44194e-09	16.8374	16.8374	87.8476	5.21742
Cap1	7.68103e-11	7.247e-09	1.87901	1.87901	978.401	520.699
Gfpt2	8.86405e-11	8.30627e-09	2.61802	2.61802	1072.19	409.541
Cnn2	8.97298e-11	8.35154e-09	1.71812	1.71812	3342.49	1945.44
Snai3	1.01257e-10	9.36114e-09	0.276988	-3.61026	80.587	290.94
Ifitm3	1.31194e-10	1.2048e-08	1.86368	1.86368	7868.55	4222.06
Rrm2	1.77025e-10	1.61492e-08	3.93604	3.93604	386.604	98.2215
Ano6	1.92054e-10	1.74049e-08	1.83195	1.83195	1051.91	574.2
Kcnmb1	2.00128e-10	1.8018e-08	3.17204	3.17204	243.719	76.8333
Gm39822	2.13637e-10	1.91094e-08	15.8927	15.8927	55.6979	3.50463
Aurkb	2.28692e-10	2.03241e-08	8.59086	8.59086	158.672	18.4699
Tacc3	2.49589e-10	2.2039e-08	4.08293	4.08293	238.907	58.5135
Pex11a	2.5799e-10	2.26357e-08	0.530829	-1.88385	326.631	615.322
Ncaph	2.59662e-10	2.26382e-08	5.03669	5.03669	151.138	30.0075
Qpct	2.72907e-10	2.36005e-08	2.60183	2.60183	572.741	220.13
Wfdc17	2.74515e-10	2.36005e-08	3.13499	3.13499	803.482	256.295
Tspan6	2.75839e-10	2.36005e-08	2.39091	2.39091	577.073	241.361
Hspa2	2.81455e-10	2.39324e-08	2.63833	2.63833	1080.12	409.393
Timp3	2.87025e-10	2.42563e-08	1.95673	1.95673	17309.5	8846.11
Rarres2	3.03145e-10	2.54623e-08	1.98608	1.98608	1639.5	825.496
Ptbp1	3.06461e-10	2.55771e-08	1.71146	1.71146	1244.5	727.16
Flnb	3.08224e-10	2.55771e-08	2.25701	2.25701	989.858	438.57
Mest	3.26796e-10	2.68803e-08	4.32272	4.32272	410.663	95.001
Extl1	3.27832e-10	2.68803e-08	0.61294	-1.63148	676.921	1104.38
Fhl1	3.3368e-10	2.71979e-08	2.06527	2.06527	6053.81	2931.25
Clpb	3.56075e-10	2.88526e-08	0.603503	-1.65699	1257.69	2083.98
Klhl33	4.0498e-10	3.26234e-08	0.443447	-2.25506	579.895	1307.7
Hmmr	4.17901e-10	3.34685e-08	12.6549	12.6549	75.8645	5.9949
Gm40457	4.56964e-10	3.63855e-08	5.68466	5.68466	384.919	67.7119
Tmem198b	4.81587e-10	3.81256e-08	1.82271	1.82271	448.023	245.8
2310040G24Rik	4.99722e-10	3.93352e-08	0.523279	-1.91103	345.54	660.337
Cd34	5.10151e-10	3.9928e-08	2.00448	2.00448	5866.51	2926.7
Plaur	5.42456e-10	4.22165e-08	3.69463	3.69463	520.591	140.905
H2-D1	5.63825e-10	4.36331e-08	1.64752	1.64752	21387.2	12981.4
Tes	5.75929e-10	4.43208e-08	3.65631	3.65631	350.215	95.7839
Aldh1a2	6.31458e-10	4.8324e-08	4.09398	4.09398	180.795	44.1612
Vim	6.55948e-10	4.98988e-08	2.31704	2.31704	13710.2	5917.11
Ephx1	6.59279e-10	4.98988e-08	1.68706	1.68706	2338.72	1386.27
Cmip	7.14221e-10	5.37618e-08	3.23929	3.23929	802.423	247.716
Pclaf	7.41066e-10	5.54793e-08	6.81748	6.81748	106.707	15.652
2610028H24Rik	7.99568e-10	5.95354e-08	5.93072	5.93072	171.472	28.9125
Uchl1	8.16864e-10	6.04962e-08	3.54442	3.54442	716.889	202.258
Gpc3	8.50504e-10	6.26508e-08	2.79784	2.79784	391.612	139.97
Ldb2	8.81003e-10	6.45522e-08	2.71893	2.71893	418.384	153.878
Rad18	8.89576e-10	6.48355e-08	3.00936	3.00936	128.36	42.6535
Nuf2	9.0326e-10	6.54863e-08	15.0479	15.0479	73.939	4.91359
Ugdh	9.26213e-10	6.67989e-08	2.58778	2.58778	705.062	272.458
Maged2	9.44374e-10	6.77539e-08	2.12306	2.12306	2679.14	1261.92
Aspm	9.56104e-10	6.80856e-08	16.3123	16.3123	54.032	3.31235
Nek2	9.59167e-10	6.80856e-08	13.9041	13.9041	72.5622	5.21875
Prss23	9.63825e-10	6.80856e-08	2.97873	2.97873	1148.68	385.628
Prelid1	1.00141e-09	7.01495e-08	1.99107	1.99107	1990.74	999.836
Trp53inp1	1.00323e-09	7.01495e-08	2.68117	2.68117	239.289	89.2481
Gm50321	1.03621e-09	7.19259e-08	0.520939	-1.91961	1397.25	2682.17
Cdk6	1.03907e-09	7.19259e-08	1.93777	1.93777	1277.01	659.011
Lbh	1.04977e-09	7.23027e-08	0.569804	-1.75499	2860.96	5020.95
Ppic	1.05895e-09	7.25721e-08	2.40641	2.40641	1690.59	702.535
Ifngr1	1.16596e-09	7.95106e-08	1.84929	1.84929	3699.87	2000.69
Tyms	1.18374e-09	8.00091e-08	2.17391	2.17391	355.051	163.324
Tubb2b	1.18489e-09	8.00091e-08	3.25298	3.25298	143.544	44.1267
Cdca3	1.19222e-09	8.01112e-08	8.20613	8.20613	143.395	17.4741
Kif4	1.20702e-09	8.0712e-08	10.3111	10.3111	60.7596	5.89262
B2m	1.22906e-09	8.11998e-08	1.76469	1.76469	10174.7	5765.72
Slco2a1	1.22907e-09	8.11998e-08	3.76348	3.76348	330.207	87.7397
Rtn2	1.232e-09	8.11998e-08	0.629763	-1.5879	1467.08	2329.58
Prrg3	1.2933e-09	8.48342e-08	3.21175	3.21175	286.845	89.3113
Kif11	1.31635e-09	8.57355e-08	8.0189	8.0189	84.2005	10.5003
Agmo	1.31949e-09	8.57355e-08	2.22588	2.22588	190.077	85.3941
Vldlr	1.34808e-09	8.7004e-08	0.603819	-1.65612	2506.67	4151.36
Racgap1	1.35164e-09	8.7004e-08	6.07114	6.07114	216.681	35.6903
Gas2l3	1.41716e-09	9.07972e-08	2.31286	2.31286	209.082	90.4
Gadd45a	1.44149e-09	9.19283e-08	0.445096	-2.24671	100.705	226.254
Mdga1	1.50693e-09	9.56585e-08	0.509185	-1.96392	178.02	349.617
Aurka	1.58015e-09	9.98465e-08	7.84845	7.84845	160.197	20.4113
Ms4a4a	1.63838e-09	1.03054e-07	4.17388	4.17388	224.139	53.7004
Gpr39	1.76663e-09	1.10615e-07	8.49067	8.49067	129.322	15.2311
Dhrs4	1.80656e-09	1.12603e-07	0.614572	-1.62715	2969.14	4831.23
Asns	1.82506e-09	1.13244e-07	2.11773	2.11773	186.859	88.2352
Il2rg	1.86104e-09	1.14959e-07	2.4055	2.4055	1354.38	563.037
Kif20a	1.88997e-09	1.16225e-07	5.75373	5.75373	246.502	42.842
Actr3b	1.95016e-09	1.19393e-07	0.467288	-2.14001	664.338	1421.69
Susd2	1.96001e-09	1.19465e-07	3.43483	3.43483	300.669	87.5354
Smpd3	1.97403e-09	1.1979e-07	4.91055	4.91055	166.191	33.8437
Tmem254b	1.99791e-09	1.20707e-07	2.90515	2.90515	228.618	78.6941
Ccna2	2.10116e-09	1.26391e-07	12.7832	12.7832	82.0599	6.41935
Cd83	2.17424e-09	1.30218e-07	0.273937	-3.65047	55.4646	202.472
Pik3ip1	2.25998e-09	1.34767e-07	0.599305	-1.6686	886.047	1478.46
Ms4a6d	2.45766e-09	1.45923e-07	3.69438	3.69438	220.653	59.7266
Neil3	2.6616e-09	1.57354e-07	11.3879	11.3879	52.8084	4.63723
Rab31	2.73533e-09	1.61022e-07	1.905	1.905	1021.3	536.116
Spag5	2.7519e-09	1.61308e-07	12.9192	12.9192	68.4515	5.29844
Ska3	2.83675e-09	1.65577e-07	12.8595	12.8595	42.0173	3.26742
Klhl24	3.04206e-09	1.76812e-07	0.663811	-1.50645	2468.24	3718.3
Cyfip2	3.14959e-09	1.82292e-07	0.548428	-1.82339	1521.08	2773.53
Tpm3	3.19532e-09	1.84165e-07	1.72021	1.72021	4009.22	2330.65
Mcm6	3.57282e-09	2.05065e-07	2.00965	2.00965	370.784	184.502
Ly6a	3.62927e-09	2.07441e-07	2.58815	2.58815	8864.85	3425.17
Aqp1	3.7198e-09	2.11736e-07	0.392866	-2.54539	989.787	2519.4
Melk	4.20398e-09	2.38312e-07	25.3651	25.3651	48.7909	1.92354
Gnb1	4.36974e-09	2.46693e-07	1.40192	1.40192	11189.6	7981.62
Dbn1	4.64923e-09	2.61401e-07	3.85342	3.85342	768.307	199.383
Ecm1	4.74275e-09	2.65575e-07	2.70322	2.70322	6175.86	2284.63
F2r	5.01645e-09	2.79764e-07	2.23511	2.23511	1421.16	635.834
Fmo2	5.24481e-09	2.9132e-07	2.37086	2.37086	1792.47	756.044
Plk5	5.46125e-09	3.02123e-07	0.37447	-2.67044	43.2024	115.37
Soat1	5.49711e-09	3.02891e-07	2.37572	2.37572	400.168	168.441
Nfatc2	5.77015e-09	3.16668e-07	0.40108	-2.49327	92.4275	230.447
Polq	5.8058e-09	3.1736e-07	0.30401	-3.28936	27.6689	91.0132
Mlkl	5.86963e-09	3.19582e-07	3.16268	3.16268	194.239	61.4161
Mmrn2	5.90865e-09	3.2044e-07	1.66156	1.66156	2048.58	1232.92
Sorbs3	6.00086e-09	3.24164e-07	1.97105	1.97105	2470.94	1253.62
Afdn	6.07597e-09	3.26939e-07	0.494627	-2.02172	473.791	957.874
3425401B19Rik	6.19935e-09	3.3228e-07	0.481536	-2.07669	624.143	1296.15
Ube2c	6.65925e-09	3.55547e-07	5.28938	5.28938	250.6	47.3779
Fkbp14	6.8235e-09	3.6267e-07	2.50365	2.50365	506.224	202.195
Ckb	6.84532e-09	3.6267e-07	1.87789	1.87789	4752.51	2530.77
Lgals9	6.99265e-09	3.69057e-07	2.30826	2.30826	2412.76	1045.27
Ppib	7.15894e-09	3.76391e-07	1.48957	1.48957	3741.98	2512.12
Casp8	7.31195e-09	3.82974e-07	2.18769	2.18769	389.864	178.208
Cenpm	7.37623e-09	3.84679e-07	4.37602	4.37602	84.4823	19.3058
Sparcl1	7.40035e-09	3.84679e-07	2.25251	2.25251	14553.6	6461.05
Cnn3	7.46751e-09	3.8671e-07	2.07772	2.07772	2363.2	1137.4
Eng	7.55806e-09	3.89933e-07	2.12483	2.12483	4776.95	2248.16
Lipa	8.24601e-09	4.23839e-07	1.97721	1.97721	1916.77	969.434
Stmn2	8.43945e-09	4.32169e-07	3.15762	3.15762	814.35	257.9
Adgrd1	8.71094e-09	4.44419e-07	2.77366	2.77366	312.279	112.587
Gprc5a	8.8735e-09	4.51042e-07	4.65749	4.65749	155.027	33.2856
Rerg	9.0402e-09	4.57826e-07	2.98999	2.98999	393.133	131.483
F13a1	9.27425e-09	4.67959e-07	2.10996	2.10996	1524.19	722.378
Clcn3	9.89554e-09	4.97485e-07	0.677075	-1.47694	724.718	1070.37
Fam107a	1.00544e-08	5.03633e-07	8.4542	8.4542	621.224	73.4812
Akap5	1.10305e-08	5.50527e-07	0.295333	-3.38601	39.0562	132.245
Fgfr3	1.13329e-08	5.63579e-07	2.91043	2.91043	416.197	143.002
Lilra5	1.1799e-08	5.84644e-07	0.1187	-8.42459	6.23693	52.5436
Aoc3	1.19997e-08	5.9246e-07	3.73813	3.73813	277.201	74.1549
Creg1	1.21832e-08	5.99369e-07	0.62326	-1.60447	2319.78	3722.01
L2hgdh	1.25694e-08	6.16169e-07	0.554511	-1.80339	356.118	642.22
E2f7	1.27046e-08	6.20589e-07	4.30567	4.30567	109.296	25.3841
Tpsb2	1.27572e-08	6.20957e-07	4.15595	4.15595	301.171	72.4675
Thsd1	1.29564e-08	6.28432e-07	2.52213	2.52213	478.562	189.745
Zmat3	1.35251e-08	6.53713e-07	2.07272	2.07272	302.978	146.174
Bub1	1.36247e-08	6.56222e-07	23.0209	23.0209	44.6084	1.93773
Rhoc	1.384e-08	6.64269e-07	1.94735	1.94735	2888.28	1483.19
Cald1	1.49523e-08	7.15167e-07	1.87319	1.87319	2447.36	1306.52
4933431K23Rik	1.54883e-08	7.3824e-07	2.03917	2.03917	227.069	111.354
Mxd3	1.60854e-08	7.64059e-07	10.2886	10.2886	58.9876	5.73328
Tcf19	1.65744e-08	7.83753e-07	3.01886	3.01886	197.806	65.5234
Higd1b	1.66413e-08	7.83753e-07	2.79211	2.79211	1082.06	387.543
Myadm	1.66707e-08	7.83753e-07	1.62402	1.62402	8669.48	5338.27
Shisa5	1.75522e-08	8.22388e-07	1.82812	1.82812	3682.34	2014.27
Tcap	1.85657e-08	8.66923e-07	0.5352	-1.86846	30631.3	57233.4
Hpcal1	1.90094e-08	8.82557e-07	2.42806	2.42806	1162.11	478.615
Ripk3	1.90286e-08	8.82557e-07	3.59305	3.59305	363.222	101.09
Cpm	1.95488e-08	9.03639e-07	2.93542	2.93542	692.473	235.902
Serpina3i	1.99729e-08	9.20155e-07	15.3763	15.3763	42.1068	2.73842
Cd93	2.00769e-08	9.21865e-07	1.65012	1.65012	2215.84	1342.83
Bax	2.05681e-08	9.41281e-07	2.03807	2.03807	1740.92	854.204
Tmsb10	2.06797e-08	9.43256e-07	1.86783	1.86783	2005.46	1073.68
Mki67	2.08375e-08	9.47317e-07	7.63159	7.63159	167.651	21.9681
Cdca8	2.14907e-08	9.73797e-07	5.96684	5.96684	158.465	26.5577
Fetub	2.19319e-08	9.90532e-07	3.44325	3.44325	138.459	40.2118
Fkbp5	2.28963e-08	1.03071e-06	3.21418	3.21418	618.67	192.481
Tmem254c	2.47096e-08	1.10871e-06	2.00035	2.00035	361.999	180.968
Dlgap5	2.51103e-08	1.12303e-06	9.72719	9.72719	54.1987	5.57188
Rbm3	2.5433e-08	1.13198e-06	2.39073	2.39073	3952.68	1653.34
Fam117b	2.54767e-08	1.13198e-06	3.00602	3.00602	484.975	161.335
Cdkn3	2.55568e-08	1.13198e-06	8.23682	8.23682	78.65	9.54859
Smim41	2.62289e-08	1.15802e-06	3.28198	3.28198	421.26	128.356
AI593442	2.71667e-08	1.19559e-06	4.82757	4.82757	357.97	74.1512
Dpysl2	2.72933e-08	1.19734e-06	1.88929	1.88929	11625.6	6153.42
Pfkp	2.75312e-08	1.20394e-06	2.20387	2.20387	3406.13	1545.53
Calcrl	2.84908e-08	1.24196e-06	2.33364	2.33364	759.04	325.26
Camk2b	2.88141e-08	1.2521e-06	0.454223	-2.20156	144.51	318.147
Sgo1	2.90186e-08	1.25702e-06	18.7153	18.7153	41.2609	2.20467
Kif23	2.98036e-08	1.28697e-06	5.78171	5.78171	147.666	25.5402
Cep55	3.28895e-08	1.41579e-06	9.10815	9.10815	51.584	5.6635
Fbln2	3.35297e-08	1.43885e-06	4.39357	4.39357	11972.3	2724.97
Ms4a6c	3.49e-08	1.493e-06	2.82849	2.82849	243.359	86.0387
Aldh2	3.56828e-08	1.52078e-06	0.689572	-1.45017	5468.14	7929.76
Tceal9	3.57702e-08	1.52078e-06	1.62631	1.62631	1023.95	629.615
Hopx	3.59493e-08	1.5237e-06	0.50596	-1.97644	331.131	654.46
Lrrc8c	3.6955e-08	1.55791e-06	2.24664	2.24664	1038.32	462.166
Agt	3.69827e-08	1.55791e-06	3.19901	3.19901	441.322	137.956
Serpina3n	3.71225e-08	1.55903e-06	8.47919	8.47919	1389.58	163.881
Cks1b	3.72475e-08	1.55953e-06	1.91067	1.91067	313.847	164.26
Gal3st3	3.74147e-08	1.56178e-06	0.309556	-3.23043	26.3703	85.1876
Mgll	3.8239e-08	1.59137e-06	2.68775	2.68775	10892.9	4052.78
H2ac18	3.94781e-08	1.63799e-06	0.558575	-1.79027	1538.05	2753.53
Fcna	4.01195e-08	1.6596e-06	4.08752	4.08752	263.178	64.3858
Cma1	4.0973e-08	1.68983e-06	4.74047	4.74047	150.644	31.7782
Retsat	4.14513e-08	1.70445e-06	0.636182	-1.57188	2226.28	3499.44
Stc1	4.40329e-08	1.80522e-06	3.23839	3.23839	431.093	133.119
Eno1	4.49537e-08	1.8375e-06	1.73504	1.73504	18083.8	10422.7
Ncapg	4.61603e-08	1.88124e-06	10.3147	10.3147	62.8395	6.09223
Ech1	4.64343e-08	1.88682e-06	0.560932	-1.78275	53358.4	95124.5
Irf7	4.72132e-08	1.91283e-06	3.02765	3.02765	1380.97	456.121
Sms	5.13629e-08	2.07485e-06	0.605917	-1.65039	963.182	1589.63
Serpinb1a	5.16093e-08	2.07871e-06	2.27201	2.27201	421.601	185.563
Nusap1	5.34069e-08	2.14484e-06	5.16549	5.16549	171.516	33.2042
Fez1	5.53949e-08	2.21821e-06	2.29566	2.29566	225.975	98.4358
Cenpe	5.71177e-08	2.27909e-06	8.98112	8.98112	89.4444	9.95916
Elovl5	5.72461e-08	2.27909e-06	1.81141	1.81141	1278.66	705.892
St8sia6	5.74163e-08	2.27928e-06	3.34981	3.34981	216.378	64.594
Bgn	5.88458e-08	2.32931e-06	2.60826	2.60826	20315.9	7789.04
Mfap5	6.11792e-08	2.41474e-06	5.64151	5.64151	5472.79	970.094
Layn	6.25399e-08	2.46139e-06	2.27656	2.27656	196.851	86.4687
Crat	6.36397e-08	2.49754e-06	0.627245	-1.59427	10336.8	16479.6
Hadha	6.39174e-08	2.50131e-06	0.654707	-1.5274	21895.6	33443.4
Bub1b	6.42909e-08	2.50748e-06	7.46624	7.46624	99.2674	13.2955
Hdac5	6.45198e-08	2.50748e-06	0.540503	-1.85013	372.187	688.593
Il15	6.4621e-08	2.50748e-06	0.459336	-2.17705	666.334	1450.64
Usp6nl	6.6157e-08	2.55987e-06	2.2254	2.2254	277.311	124.612
Pdia5	6.73631e-08	2.59923e-06	2.2545	2.2545	246.918	109.522
Slc43a3	6.89886e-08	2.65452e-06	1.91795	1.91795	3906.28	2036.69
Angptl4	7.05271e-08	2.70616e-06	3.42296	3.42296	460.025	134.394
Sgms2	7.14497e-08	2.73394e-06	2.88331	2.88331	107.953	37.4407
Pnp	7.20849e-08	2.75061e-06	1.7995	1.7995	697.99	387.88
Bst1	7.25139e-08	2.75933e-06	4.68719	4.68719	59.5014	12.6945
Snhg11	7.30931e-08	2.77371e-06	4.36847	4.36847	183.69	42.049
Fam131a	7.37247e-08	2.78999e-06	0.543444	-1.84012	503.987	927.395
Entpd6	7.87911e-08	2.97355e-06	0.673902	-1.4839	575.629	854.174
Tent5b	7.9566e-08	2.99459e-06	6.76166	6.76166	64.9295	9.60259
Abcg1	8.03059e-08	3.01421e-06	2.28792	2.28792	1181.88	516.575
Prox1	8.11246e-08	3.03666e-06	0.673149	-1.48556	600.935	892.722
Mt1	8.23626e-08	3.07465e-06	2.54632	2.54632	22528.3	8847.41
Gm36161	9.19796e-08	3.42438e-06	9.60107	9.60107	35.3597	3.68289
Ephx3	9.48423e-08	3.52143e-06	3.20266	3.20266	244.532	76.3528
Cpt1c	9.64326e-08	3.57086e-06	2.22773	2.22773	311.238	139.711
Calm2	9.73561e-08	3.59539e-06	1.57659	1.57659	7456.72	4729.65
Akr1b8	9.92137e-08	3.6542e-06	2.2913	2.2913	275.38	120.185
Litaf	1.0306e-07	3.78575e-06	2.43097	2.43097	2173.76	894.195
Pla1a	1.03809e-07	3.8031e-06	2.31427	2.31427	785.053	339.223
Hjv	1.08015e-07	3.94526e-06	0.573476	-1.74375	555.758	969.104
Magi2	1.08262e-07	3.94526e-06	0.457	-2.18818	124.117	271.59
Asap3	1.09966e-07	3.99678e-06	0.493578	-2.02602	149.591	303.075
Acsl5	1.1228e-07	4.06573e-06	1.5541	1.5541	484.65	311.853
Ecscr	1.12453e-07	4.06573e-06	2.15429	2.15429	1756.67	815.431
Vwf	1.13672e-07	4.09903e-06	2.62565	2.62565	2851.28	1085.94
Bckdha	1.14006e-07	4.10033e-06	0.568097	-1.76026	5002.49	8805.68
Rassf9	1.15286e-07	4.13558e-06	2.75219	2.75219	616.904	224.15
Smad7	1.17024e-07	4.18702e-06	2.43873	2.43873	369.059	151.333
Ucp2	1.27356e-07	4.5449e-06	2.4626	2.4626	7383.08	2998.09
Cdc6	1.2953e-07	4.61052e-06	4.54418	4.54418	63.7406	14.0269
Cers2	1.32995e-07	4.72168e-06	1.46404	1.46404	2086.06	1424.86
Arhgdib	1.35531e-07	4.79932e-06	1.68261	1.68261	1930.78	1147.49
Aarsd1	1.36024e-07	4.80442e-06	0.649042	-1.54073	1085.74	1672.83
Fstl4	1.4543e-07	5.12353e-06	3.12646	3.12646	395.319	126.443
Dbt	1.46849e-07	5.16032e-06	0.569389	-1.75627	668.206	1173.55
A2m	1.48897e-07	5.21896e-06	6.83597	6.83597	93.9142	13.7382
Tubb2a	1.49748e-07	5.22268e-06	1.89608	1.89608	2085.02	1099.65
Tcea3	1.49761e-07	5.22268e-06	0.634139	-1.57694	4107.42	6477.15
Tmod4	1.56348e-07	5.43862e-06	0.496341	-2.01475	585.476	1179.59
Fyco1	1.64099e-07	5.69387e-06	0.634347	-1.57642	3728.55	5877.78
Nrgn	1.67417e-07	5.7944e-06	0.194388	-5.14436	61.6388	317.092
Icam2	1.72295e-07	5.94828e-06	2.39038	2.39038	2644.03	1106.11
Smad6	1.81617e-07	6.25445e-06	3.04016	3.04016	227.593	74.8622
Arfgap3	1.84657e-07	6.3285e-06	1.84171	1.84171	656.648	356.543
Plcb4	1.84686e-07	6.3285e-06	1.63064	1.63064	1257.86	771.395
Gm49708	1.9577e-07	6.69164e-06	0.687699	-1.45413	7083.44	10300.2
Scn4b	1.96753e-07	6.70859e-06	0.37796	-2.64578	158.294	418.811
Ywhaq	2.00531e-07	6.82052e-06	1.4583	1.4583	3019.08	2070.28
Josd2	2.09135e-07	7.09566e-06	0.547411	-1.82678	1159.53	2118.21
Zfp612	2.09843e-07	7.10219e-06	0.573567	-1.74348	402.151	701.14
Cthrc1	2.10942e-07	7.12189e-06	8.37016	8.37016	88.6369	10.5896
Gpr182	2.12265e-07	7.14903e-06	1.93205	1.93205	647.376	335.073
Lox	2.13646e-07	7.17797e-06	6.08136	6.08136	161.638	26.5793
Ankle1	2.15501e-07	7.22268e-06	16.1207	16.1207	31.0761	1.92771
Esco2	2.33174e-07	7.79604e-06	10.814	10.814	41.9533	3.87955
Gnb4	2.35105e-07	7.84158e-06	2.0414	2.0414	832.914	408.011
Nfe2l1	2.44483e-07	8.13468e-06	0.662022	-1.51052	3585.63	5416.18
Mthfd2	2.49254e-07	8.27343e-06	2.47681	2.47681	240.927	97.2729
Intu	2.50516e-07	8.29532e-06	0.556003	-1.79855	245.231	441.061
Trarg1	2.53236e-07	8.3653e-06	2.09478	2.09478	554.864	264.879
Gcat	2.54052e-07	8.37217e-06	0.477324	-2.09501	560.53	1174.32
5430431A17Rik	2.61369e-07	8.59273e-06	0.465923	-2.14628	574.729	1233.53
Fstl3	2.63358e-07	8.63751e-06	2.51348	2.51348	550.179	218.891
Gpam	2.77031e-07	9.05622e-06	0.515542	-1.93971	1506.43	2922.04
Mfge8	2.77439e-07	9.05622e-06	1.6148	1.6148	14054.1	8703.33
Creb3	2.81234e-07	9.15667e-06	1.47901	1.47901	2009.96	1358.99
Rhoj	2.81846e-07	9.15667e-06	1.80999	1.80999	1098.7	607.023
Homer2	2.92746e-07	9.48841e-06	0.55746	-1.79385	475.359	852.724
Fbxw4	2.94804e-07	9.5327e-06	0.557627	-1.79332	126.057	226.06
Apod	3.13019e-07	1.0098e-05	6.36933	6.36933	1484.17	233.018
Gprc5b	3.1703e-07	1.02035e-05	2.25679	2.25679	195.273	86.527
Bmp4	3.21152e-07	1.03121e-05	2.07407	2.07407	467.171	225.244
Gm12295	3.30685e-07	1.05934e-05	2.46913	2.46913	707.18	286.409
Egln3	3.36336e-07	1.07495e-05	2.49491	2.49491	1243.15	498.273
Esam	3.39853e-07	1.08289e-05	2.20993	2.20993	6315.58	2857.82
Ednrb	3.40392e-07	1.08289e-05	1.97394	1.97394	1273.27	645.043
Cavin1	3.42382e-07	1.08671e-05	1.62313	1.62313	31076.1	19145.7
Ifitm2	3.43284e-07	1.08706e-05	1.77285	1.77285	7056.91	3980.54
Upp1	3.48819e-07	1.10206e-05	2.99931	2.99931	618.23	206.124
Nostrin	3.49923e-07	1.10302e-05	2.51598	2.51598	499.303	198.453
Cfap69	3.50912e-07	1.10361e-05	5.73776	5.73776	37.5579	6.54574
Tax1bp3	3.55345e-07	1.11397e-05	1.56164	1.56164	4224.24	2705
Gm5452	3.55823e-07	1.11397e-05	2.2198	2.2198	262	118.029
Ehd2	3.64618e-07	1.13892e-05	2.03944	2.03944	6183.01	3031.72
Kdsr	3.85549e-07	1.20157e-05	1.67321	1.67321	617.8	369.23
Nsl1	3.88368e-07	1.20762e-05	6.01764	6.01764	55.1114	9.1583
Sbsn	3.8935e-07	1.20795e-05	3.63222	3.63222	57.5251	15.8375
Tspo	4.0286e-07	1.24706e-05	1.51723	1.51723	2215.51	1460.23
Gm12840	4.14307e-07	1.27961e-05	3.36018	3.36018	83.1082	24.7332
Abcg2	4.21396e-07	1.2986e-05	1.93031	1.93031	1155.51	598.613
Akap12	4.2357e-07	1.30238e-05	2.03979	2.03979	1687.41	827.244
Serping1	4.26386e-07	1.30812e-05	2.1356	2.1356	8330.24	3900.66
Pcolce	4.42339e-07	1.35405e-05	2.08008	2.08008	6288.5	3023.2
Shroom2	4.47427e-07	1.36659e-05	3.68156	3.68156	117.556	31.9311
Ppm1k	4.54786e-07	1.38599e-05	0.622644	-1.60605	1681.04	2699.84
Ada	4.64544e-07	1.4126e-05	4.17549	4.17549	51.7404	12.3915
AU015791	4.67997e-07	1.41997e-05	78.0204	78.0204	219.467	2.81295
Galnt6	4.88035e-07	1.47649e-05	5.82018	5.82018	49.0312	8.42435
Sec61a1	4.88768e-07	1.47649e-05	1.61969	1.61969	2632.46	1625.28
Lrrc58	4.90581e-07	1.47872e-05	1.4819	1.4819	2525.18	1704.02
Adgrl4	4.99671e-07	1.49947e-05	2.2014	2.2014	2078.69	944.259
C1qtnf1	5.00518e-07	1.49947e-05	2.41096	2.41096	717.934	297.779
Ces1d	5.01545e-07	1.49947e-05	0.454523	-2.20011	2228.38	4902.67
Dbndd2	5.01818e-07	1.49947e-05	1.84263	1.84263	691.961	375.529
Dstn	5.15977e-07	1.53799e-05	1.58489	1.58489	8346.43	5266.26
Pmp22	5.16943e-07	1.53799e-05	2.14604	2.14604	4672.48	2177.25
Pqlc3	5.24225e-07	1.55629e-05	2.37095	2.37095	442.155	186.489
Spock2	5.33274e-07	1.57975e-05	2.73537	2.73537	316.518	115.713
Timp1	5.52966e-07	1.62753e-05	4.16147	4.16147	340.542	81.8321
Mpl	5.5313e-07	1.62753e-05	0.0928006	-10.7758	5.36818	57.8464
Dsp	5.5338e-07	1.62753e-05	0.622625	-1.6061	4913.3	7891.27
Slc16a3	5.54344e-07	1.62753e-05	3.27034	3.27034	138.075	42.2204
Cfap45	5.55308e-07	1.62753e-05	4.77552	4.77552	72.5533	15.1928
Erc1	5.65003e-07	1.65242e-05	0.615383	-1.625	488.112	793.184
Hrc	5.8377e-07	1.70013e-05	0.622402	-1.60668	8259.8	13270.8
Ccl8	5.83785e-07	1.70013e-05	5.06688	5.06688	203.879	40.2375
Postn	5.86563e-07	1.70462e-05	5.76077	5.76077	3444.08	597.85
Bcat1	5.92305e-07	1.71768e-05	2.92917	2.92917	95.3282	32.5445
Myo1c	5.94471e-07	1.72034e-05	1.64371	1.64371	3294.67	2004.42
Sdk2	6.03033e-07	1.74146e-05	5.58851	5.58851	129.183	23.1158
Rab37	6.15494e-07	1.77373e-05	3.0377	3.0377	156.053	51.372
Arl4a	6.27585e-07	1.80226e-05	1.95704	1.95704	786.161	401.708
Nsg1	6.2801e-07	1.80226e-05	1.8245	1.8245	445.445	244.146
Slc25a17	6.36712e-07	1.82343e-05	1.427	1.427	1146.66	803.543
Col4a1	6.44808e-07	1.84279e-05	2.40786	2.40786	4120.37	1711.22
Inppl1	6.47159e-07	1.84567e-05	0.626421	-1.59637	461.001	735.928
Pi16	6.58136e-07	1.8731e-05	2.3633	2.3633	3443.15	1456.92
Slc10a6	6.63324e-07	1.88398e-05	2.86661	2.86661	424.872	148.214
Fmo1	6.74827e-07	1.91214e-05	1.80977	1.80977	1745.99	964.756
Kcne3	6.76018e-07	1.91214e-05	6.74933	6.74933	47.0838	6.97607
Asb15	6.80928e-07	1.92209e-05	0.628699	-1.59059	424.773	675.637
Gm7665	6.84115e-07	1.92714e-05	4.84091	4.84091	51.256	10.5881
Sprr2a2	6.86367e-07	1.92953e-05	6.83284	6.83284	31.4014	4.59566
Lsp1	7.01354e-07	1.96765e-05	1.72697	1.72697	1547.85	896.279
Zfp57	7.04311e-07	1.97193e-05	3.31291	3.31291	85.6915	25.8659
Rgs16	7.23734e-07	2.0222e-05	2.82812	2.82812	91.1475	32.229
H2-Ke6	7.36348e-07	2.05328e-05	0.621012	-1.61027	228.62	368.141
Tesc	7.53814e-07	2.09773e-05	0.426144	-2.34662	228.506	536.218
Fxyd6	7.65225e-07	2.1252e-05	1.81899	1.81899	2369.72	1302.77
Fignl1	7.76538e-07	2.15228e-05	3.96134	3.96134	73.3018	18.5043
Ddias	7.84707e-07	2.17055e-05	6.32644	6.32644	36.3881	5.75175
Ndc80	7.8728e-07	2.1733e-05	5.89428	5.89428	73.459	12.4628
Foxs1	7.98564e-07	2.20004e-05	2.41076	2.41076	212.361	88.0885
Myef2	8.15371e-07	2.24186e-05	2.03078	2.03078	258.254	127.17
Ggnbp1	8.2162e-07	2.25454e-05	0.638482	-1.56622	537.607	842.008
Has1	8.25248e-07	2.26e-05	6.37864	6.37864	61.0518	9.57129
Rgs12	8.28725e-07	2.26502e-05	2.07347	2.07347	711.726	343.254
Mustn1	8.30721e-07	2.26598e-05	1.9181	1.9181	610.885	318.485
B4galt4	8.65943e-07	2.35739e-05	1.77116	1.77116	570.556	322.136
Gm49909	8.85271e-07	2.40525e-05	1.99713	1.99713	3611.23	1808.21
Zdhhc20	8.9237e-07	2.41976e-05	1.58979	1.58979	621.769	391.101
Gm37795	9.26786e-07	2.50815e-05	2.33338	2.33338	176.714	75.7329
Sult1a1	9.30567e-07	2.51344e-05	2.27281	2.27281	1963.69	863.991
Csgalnact1	9.39164e-07	2.5317e-05	1.67712	1.67712	294.866	175.817
Gpt2	9.59763e-07	2.58064e-05	0.488983	-2.04506	261.567	534.92
Strit1	9.61066e-07	2.58064e-05	0.391986	-2.55111	81.9971	209.184
Ggta1	9.75845e-07	2.61523e-05	1.78198	1.78198	777.329	436.216
Sh3bgr	9.90504e-07	2.64936e-05	0.565035	-1.7698	2797.55	4951.12
Kctd11	9.98585e-07	2.6658e-05	2.06515	2.06515	356.197	172.48
Ogfod2	1.00579e-06	2.67984e-05	0.731864	-1.36637	714.449	976.205
Ctla2a	1.01668e-06	2.70364e-05	2.77447	2.77447	3419.85	1232.61
Ass1	1.01879e-06	2.70402e-05	2.02438	2.02438	487.031	240.583
Peg12	1.02654e-06	2.71732e-05	2.21508	2.21508	164.449	74.2408
Pkn3	1.02775e-06	2.71732e-05	1.68	1.68	420.212	250.127
Npdc1	1.0477e-06	2.76477e-05	1.63716	1.63716	1397.24	853.457
Samd9l	1.0863e-06	2.86113e-05	2.136	2.136	393.225	184.094
Gm13456	1.09698e-06	2.88377e-05	1.92529	1.92529	750.372	389.746
Ank	1.12098e-06	2.94124e-05	0.712527	-1.40346	2029.73	2848.64
Col4a2	1.12378e-06	2.94297e-05	2.44	2.44	3220.85	1320.02
Zfp106	1.1324e-06	2.95993e-05	0.690525	-1.44817	4598.26	6659.08
Nek6	1.17759e-06	3.07221e-05	2.16157	2.16157	278.308	128.753
Prkar1b	1.18238e-06	3.07888e-05	2.23786	2.23786	177.484	79.3096
Tm4sf1	1.19308e-06	3.10088e-05	1.66201	1.66201	5317.53	3199.46
Srpx2	1.20819e-06	3.13351e-05	2.31087	2.31087	693.641	300.165
Coro1c	1.21073e-06	3.13351e-05	1.65936	1.65936	1489.44	897.598
Gm17029	1.21347e-06	3.13351e-05	2.17897	2.17897	195.862	89.8875
Retnla	1.21473e-06	3.13351e-05	0.162504	-6.15368	15.7419	96.8706
Glt8d2	1.23215e-06	3.1725e-05	2.78231	2.78231	107.825	38.7538
Spc25	1.26301e-06	3.24588e-05	4.18452	4.18452	115.624	27.6313
Msln	1.27405e-06	3.26817e-05	11.091	11.091	971.514	87.5951
Xirp2	1.27895e-06	3.27464e-05	0.584017	-1.71228	2898.44	4962.94
Dynll1	1.29484e-06	3.30917e-05	1.45818	1.45818	2710.37	1858.74
Pea15a	1.33979e-06	3.41427e-05	1.52375	1.52375	4192.22	2751.25
Tnc	1.34092e-06	3.41427e-05	4.7388	4.7388	118.093	24.9205
Cd68	1.34787e-06	3.42563e-05	2.43109	2.43109	760.948	313.007
Etv4	1.35704e-06	3.44258e-05	7.88664	7.88664	30.1845	3.82729
Arhgap1	1.37705e-06	3.48692e-05	1.73492	1.73492	1813.42	1045.25
Qsox1	1.45006e-06	3.66506e-05	1.87426	1.87426	2766.59	1476.1
Tnfrsf1a	1.45758e-06	3.67732e-05	1.70626	1.70626	2533.76	1484.97
Itgb6	1.46587e-06	3.68752e-05	0.421785	-2.37088	157.774	374.063
Olfm2	1.46733e-06	3.68752e-05	17.9633	17.9633	29.2325	1.62734
Tmem154	1.46965e-06	3.68752e-05	2.0998	2.0998	120.132	57.211
Tnfaip1	1.47264e-06	3.68828e-05	1.63789	1.63789	4766.77	2910.32
Foxm1	1.51317e-06	3.78292e-05	6.48293	6.48293	50.8453	7.84295
Car5b	1.5641e-06	3.90316e-05	3.10085	3.10085	64.4419	20.782
Tinagl1	1.5719e-06	3.91554e-05	2.15235	2.15235	2330.73	1082.88
Cyfip1	1.58009e-06	3.92883e-05	1.40465	1.40465	1573.4	1120.13
Ncstn	1.59462e-06	3.95781e-05	1.39366	1.39366	3261.24	2340.06
Jag1	1.59886e-06	3.96122e-05	1.76989	1.76989	659.218	372.462
Raet1d	1.62918e-06	4.02909e-05	9.61424	9.61424	29.5048	3.06886
Renbp	1.63641e-06	4.0397e-05	1.90334	1.90334	283.744	149.077
Pkia	1.66852e-06	4.1116e-05	0.606287	-1.64938	1908.76	3148.27
Klf10	1.68433e-06	4.14314e-05	2.19711	2.19711	1282.69	583.811
Fbp2	1.7009e-06	4.17644e-05	0.513407	-1.94777	777.413	1514.22
Morf4l2	1.75151e-06	4.29232e-05	1.44307	1.44307	2934.13	2033.26
Gdpd2	1.75432e-06	4.29232e-05	35.0934	35.0934	28.895	0.823376
1500011B03Rik	1.79206e-06	4.37689e-05	2.2014	2.2014	162.698	73.9064
Cdca2	1.80013e-06	4.38882e-05	5.26993	5.26993	83.4249	15.8304
1810055G02Rik	1.83191e-06	4.4584e-05	1.68712	1.68712	589.813	349.598
Trnp1	1.87472e-06	4.55455e-05	3.50297	3.50297	43.7185	12.4804
Acss2	1.88577e-06	4.56579e-05	0.659944	-1.51528	436.67	661.678
Bdnf	1.88598e-06	4.56579e-05	0.573586	-1.74342	216.972	378.273
Slc25a45	1.91942e-06	4.63859e-05	2.02141	2.02141	289.431	143.182
Anxa5	1.9603e-06	4.7291e-05	1.78992	1.78992	6938.48	3876.43
Gm5637	2.00673e-06	4.83264e-05	2.3157	2.3157	99.8067	43.1001
Gpx7	2.08107e-06	5.00292e-05	1.74317	1.74317	671.327	385.118
Actb	2.14426e-06	5.14584e-05	1.51944	1.51944	71237.6	46884.1
Asf1b	2.15105e-06	5.15316e-05	2.96137	2.96137	169.735	57.3165
Stk39	2.17312e-06	5.19701e-05	1.49782	1.49782	1383.98	923.996
Ulbp1	2.18563e-06	5.21785e-05	3.01691	3.01691	75.3612	24.9796
Papss1	2.31708e-06	5.5221e-05	1.75335	1.75335	465.898	265.719
Ccl9	2.34859e-06	5.58754e-05	2.60338	2.60338	309.095	118.728
Glipr2	2.35332e-06	5.58913e-05	2.04779	2.04779	350.485	171.153
Nos2	2.4468e-06	5.80116e-05	0.385092	-2.59678	120.685	313.392
Hey1	2.49741e-06	5.90164e-05	2.58708	2.58708	553.921	214.111
Tmem237	2.49775e-06	5.90164e-05	1.84016	1.84016	220.167	119.645
Klhdc1	2.55183e-06	6.01908e-05	0.533938	-1.87288	440.757	825.484
Ighm	2.5724e-06	6.05724e-05	0.236698	-4.2248	62.1506	262.574
Synj2	2.58226e-06	6.07008e-05	0.627852	-1.59273	442.517	704.812
Mylk	2.64094e-06	6.19743e-05	1.6448	1.6448	707.222	429.974
Gjc1	2.66649e-06	6.24676e-05	2.04981	2.04981	552.699	269.634
Ttk	2.69392e-06	6.30031e-05	10.8313	10.8313	37.5989	3.47131
Enc1	2.74366e-06	6.40574e-05	2.06538	2.06538	563.075	272.626
Ackr4	2.7591e-06	6.4309e-05	2.1608	2.1608	337.697	156.284
Septin11	2.78655e-06	6.48391e-05	1.68176	1.68176	1349.82	802.623
Cyb561	2.85409e-06	6.62985e-05	1.82966	1.82966	816.149	446.066
Lasp1	2.95885e-06	6.86164e-05	1.75045	1.75045	768.686	439.136
Rsu1	2.97221e-06	6.88105e-05	1.58578	1.58578	1950.55	1230.03
Scml4	3.02201e-06	6.98461e-05	2.99949	2.99949	93.3954	31.1371
Rnf207	3.07887e-06	7.1041e-05	0.577624	-1.73123	1337.36	2315.28
Sptlc2	3.14444e-06	7.24326e-05	1.95305	1.95305	529.742	271.238
Pfn2	3.16936e-06	7.28846e-05	0.656254	-1.5238	1099.45	1675.34
Cited2	3.1751e-06	7.28951e-05	0.540011	-1.85181	90.2115	167.055
Sdcbp2	3.2207e-06	7.38188e-05	3.83602	3.83602	221.43	57.7237
Cfp	3.23875e-06	7.41092e-05	2.37319	2.37319	655.4	276.168
Cacna2d1	3.26581e-06	7.46045e-05	0.569808	-1.75498	1073.38	1883.76
Mcm5	3.28989e-06	7.50302e-05	2.21571	2.21571	273.029	123.224
Ly6c1	3.31654e-06	7.55131e-05	2.23382	2.23382	10617	4752.85
Kif20b	3.37684e-06	7.6759e-05	7.9117	7.9117	64.0952	8.10132
Ska1	3.42381e-06	7.76984e-05	18.9678	18.9678	26.0793	1.37493
Mrgpre	3.46718e-06	7.85534e-05	2.15662	2.15662	165.819	76.8883
Ldha	3.48669e-06	7.88657e-05	2.07935	2.07935	62081.6	29856.2
Fbn1	3.50315e-06	7.90743e-05	4.00341	4.00341	1734.67	433.297
Fbxo5	3.50921e-06	7.90743e-05	4.78953	4.78953	59.7598	12.4772
G2e3	3.51314e-06	7.90743e-05	2.1517	2.1517	132.954	61.7902
Asb5	3.52015e-06	7.91029e-05	0.497319	-2.01078	442.476	889.724
Jcad	3.69034e-06	8.27921e-05	1.50735	1.50735	959.979	636.864
Ky	3.79513e-06	8.50048e-05	0.344784	-2.90037	79.8331	231.545
Ccnd1	3.80676e-06	8.51268e-05	2.0909	2.0909	1912.79	914.818
Gpihbp1	3.83628e-06	8.56479e-05	2.50852	2.50852	13047.7	5201.38
Elk3	3.84628e-06	8.57322e-05	1.69984	1.69984	761.031	447.707
Paqr9	3.85757e-06	8.5845e-05	0.504155	-1.98352	421.576	836.203
Art5	3.88003e-06	8.62054e-05	0.477032	-2.09629	353.247	740.509
Necap2	3.9025e-06	8.65651e-05	1.83691	1.83691	1109.61	604.062
Sod1	3.92913e-06	8.70157e-05	0.713845	-1.40086	14411.9	20189.2
Slc41a3	4.06225e-06	8.98195e-05	1.82386	1.82386	4516.21	2476.18
Bank1	4.09054e-06	9.03001e-05	0.25327	-3.94836	11.3137	44.6706
Fbxw17	4.12793e-06	9.09795e-05	1.83365	1.83365	239.759	130.754
Ms4a6b	4.18714e-06	9.21371e-05	2.17533	2.17533	212.822	97.8339
Bok	4.20318e-06	9.23425e-05	2.12413	2.12413	243.862	114.806
Col18a1	4.23413e-06	9.27504e-05	2.6349	2.6349	396.184	150.36
Pdp2	4.23521e-06	9.27504e-05	0.49458	-2.02192	1997.72	4039.22
Nucb2	4.28506e-06	9.36931e-05	1.9124	1.9124	344.139	179.951
Uhrf1	4.33658e-06	9.46695e-05	3.61641	3.61641	165.369	45.7275
Gper1	4.52643e-06	9.86576e-05	2.72174	2.72174	412.584	151.589
Agpat4	4.55734e-06	9.91744e-05	1.79196	1.79196	400.606	223.558
Scn3b	4.65553e-06	0.000101151	6.25882	6.25882	93.8337	14.9922
Tspan14	4.68916e-06	0.000101721	1.65539	1.65539	735.832	444.507
Ywhaz	4.71464e-06	0.000102113	1.47659	1.47659	6789.14	4597.85
Cercam	4.78427e-06	0.000103459	2.35677	2.35677	379.891	161.191
Zfp948	4.80622e-06	0.000103646	1.61105	1.61105	258.69	160.572
Rfc1	4.80796e-06	0.000103646	0.706931	-1.41457	825.966	1168.38
Tmem205	4.84992e-06	0.000104387	0.59963	-1.66769	1721.27	2870.56
Adam15	4.8826e-06	0.000104807	2.50388	2.50388	2105.12	840.743
Irgm1	4.88464e-06	0.000104807	1.46156	1.46156	954.144	652.823
6430562O15Rik	4.99822e-06	0.000107077	2.35455	2.35455	188.163	79.9149
Mettl27	5.03581e-06	0.000107715	2.51639	2.51639	87.3585	34.7158
Il3ra	5.13145e-06	0.00010959	2.66534	2.66534	115.947	43.5017
Adamts4	5.16657e-06	0.000110169	7.41952	7.41952	51.4704	6.93716
Klk10	5.17567e-06	0.000110193	4.17127	4.17127	66.9606	16.0528
Gm6789	5.20941e-06	0.000110722	2.16201	2.16201	165.368	76.4879
Eif1a	5.2166e-06	0.000110722	1.57081	1.57081	723.677	460.705
Endod1	5.23108e-06	0.000110859	2.20278	2.20278	283.025	128.485
Pdpn	5.26622e-06	0.000111432	2.35097	2.35097	387.926	165.007
Ccnf	5.29113e-06	0.000111787	4.16648	4.16648	92.5554	22.2143
Ddah2	5.30238e-06	0.000111853	1.7795	1.7795	1673.46	940.408
Eef1a1	5.32225e-06	0.000112101	1.8452	1.8452	41431.6	22453.7
Rpl3l	5.42164e-06	0.00011402	0.582054	-1.71805	2795.84	4803.4
Id2	5.43147e-06	0.000114053	2.12855	2.12855	1317.7	619.057
Cd109	5.49833e-06	0.000115281	2.96863	2.96863	93.939	31.6438
Troap	5.52442e-06	0.000115652	9.45539	9.45539	47.0088	4.97164
Cyp2s1	5.5752e-06	0.000116538	4.78767	4.78767	97.9739	20.4638
Nup62	5.6444e-06	0.000117806	1.75693	1.75693	1221.38	695.179
Ch25h	5.87561e-06	0.000122446	2.65166	2.65166	130.268	49.1269
Sfrp1	5.90737e-06	0.000122922	2.46442	2.46442	580.85	235.695
Cdca5	5.91746e-06	0.000122946	7.07388	7.07388	38.9801	5.51042
Tmem67	6.01054e-06	0.000124692	1.88557	1.88557	134.689	71.4313
Slc10a3	6.18971e-06	0.000128215	1.57678	1.57678	402.965	255.562
Gpr22	6.22965e-06	0.000128849	0.553429	-1.80692	756.351	1366.66
Trp53	6.27926e-06	0.00012968	1.56288	1.56288	1583.4	1013.13
Gm49759	6.35704e-06	0.00013109	1.94127	1.94127	257.819	132.81
Bcl2l1	6.3716e-06	0.000131194	2.12585	2.12585	5195.01	2443.73
Osgep	6.39881e-06	0.000131558	0.686481	-1.45671	1203.54	1753.2
2200002D01Rik	6.45148e-06	0.000132443	2.43545	2.43545	171.993	70.6205
AI506816	6.46176e-06	0.000132456	1.73989	1.73989	755.967	434.492
BC028528	6.55513e-06	0.000134016	2.1084	2.1084	727.465	345.032
Efhd2	6.55731e-06	0.000134016	2.09237	2.09237	521.642	249.306
Krt80	6.73962e-06	0.000137538	2.967	2.967	150.965	50.8814
Ano5	6.77574e-06	0.000138071	0.288423	-3.46713	24.5633	85.1643
Sgce	6.8734e-06	0.000139854	1.72665	1.72665	894.089	517.818
Cdh23	6.90758e-06	0.000140342	0.243615	-4.10483	16.8576	69.1977
Efemp2	6.99624e-06	0.000141934	1.81973	1.81973	766.102	420.997
Adgrg1	7.07046e-06	0.000143229	2.03585	2.03585	2896.52	1422.76
Fbln5	7.12182e-06	0.000144057	2.03044	2.03044	1517.81	747.53
Cdc25c	7.16666e-06	0.000144752	17.9128	17.9128	39.3304	2.19566
Auts2	7.17948e-06	0.000144798	0.602686	-1.65924	342.439	568.188
Rps6ka2	7.23342e-06	0.000145673	0.506077	-1.97598	399.896	790.189
Ifitm10	7.29723e-06	0.000146744	3.27917	3.27917	142.049	43.3186
Sh3bgrl	7.37078e-06	0.000148007	1.65182	1.65182	1466.43	887.765
Atp6ap2	7.43787e-06	0.000149136	1.57639	1.57639	967.099	613.489
Pcca	7.46103e-06	0.000149383	0.714452	-1.39967	1367.01	1913.37
Galnt18	7.50707e-06	0.000150068	2.4242	2.4242	918.38	378.838
Gngt2	7.52327e-06	0.000150068	2.10899	2.10899	475.667	225.542
Cth	7.52793e-06	0.000150068	0.379987	-2.63167	28.1776	74.154
Tfpi2	7.77452e-06	0.00015476	3.0176	3.0176	67.0541	22.221
Gm20619	7.81174e-06	0.000155165	0.540494	-1.85016	98.5931	182.413
Adora1	7.82325e-06	0.000155165	0.61145	-1.63546	311.139	508.854
Aldh4a1	7.82863e-06	0.000155165	0.682225	-1.46579	2896.6	4245.81
Smc2	7.93999e-06	0.000157146	2.50125	2.50125	194.591	77.7975
Serpini1	7.98259e-06	0.000157558	1.96587	1.96587	474.678	241.46
Iqgap1	7.9881e-06	0.000157558	1.61386	1.61386	3052.62	1891.5
Zfp651	7.99512e-06	0.000157558	0.624517	-1.60124	469.864	752.364
Mmp2	8.16731e-06	0.000160721	2.30365	2.30365	2715.66	1178.85
Fam83d	8.24774e-06	0.000162072	10.1673	10.1673	34.3644	3.37991
Stx2	8.2696e-06	0.00016227	1.90631	1.90631	511.207	268.166
Nras	8.31018e-06	0.000162835	1.44802	1.44802	2337.34	1614.16
Cd163	8.33237e-06	0.000163038	0.438835	-2.27876	73.5384	167.576
B3galt2	8.45499e-06	0.000165026	0.219749	-4.55064	45.457	206.858
Rai14	8.46219e-06	0.000165026	2.19373	2.19373	160.325	73.083
Arpc5	8.46996e-06	0.000165026	1.54669	1.54669	1699.43	1098.75
Ric8b	8.48554e-06	0.000165096	0.611788	-1.63455	384.054	627.757
Gm49477	8.5067e-06	0.000165275	0.49264	-2.02988	358.357	727.423
Rnf4	8.54705e-06	0.000165825	1.35892	1.35892	1410.5	1037.96
Hdac4	8.65156e-06	0.000167616	0.715484	-1.39765	1770.46	2474.49
Nedd9	8.85183e-06	0.000171256	1.63954	1.63954	1031.3	629.017
Ajuba	9.08127e-06	0.000175422	2.03285	2.03285	178.411	87.7642
Mapre1	9.09264e-06	0.000175422	1.44795	1.44795	3347.44	2311.85
Clec1a	9.12815e-06	0.000175861	2.00417	2.00417	852.104	425.165
Echdc2	9.23766e-06	0.000177722	0.719154	-1.39052	1043.28	1450.7
Mospd2	9.60973e-06	0.000184622	1.67636	1.67636	250.632	149.509
Gm32051	9.6442e-06	0.000185026	26.5005	26.5005	29.7546	1.12279
Fitm1	9.66681e-06	0.000185202	0.59925	-1.66875	4772.17	7963.57
Parpbp	9.68957e-06	0.000185339	12.385	12.385	30.7324	2.48143
Ppp1r14c	9.70899e-06	0.000185339	0.576214	-1.73547	1401.01	2431.41
Cdh2	9.7143e-06	0.000185339	0.752402	-1.32908	4122.8	5479.52
Reep2	9.72933e-06	0.000185369	3.45787	3.45787	85.9374	24.8527
Cpa3	9.87792e-06	0.00018794	4.25997	4.25997	80.6858	18.9405
Spns2	9.9933e-06	0.000189775	2.16496	2.16496	243.33	112.395
Plscr3	1.0002e-05	0.000189775	1.64421	1.64421	2071.49	1259.87
Ephb4	1.00157e-05	0.000189775	1.69348	1.69348	752.539	444.374
Klhl30	1.00601e-05	0.000190355	0.703822	-1.42081	923.84	1312.6
Gda	1.00794e-05	0.000190458	1.74306	1.74306	239.699	137.517
Rrm1	1.01972e-05	0.00019242	1.47026	1.47026	653.745	444.646
Gja4	1.02506e-05	0.000193164	1.87465	1.87465	1918.48	1023.38
Gm48630	1.04886e-05	0.000197377	0.497679	-2.00933	93.5996	188.072
Galns	1.06111e-05	0.000199188	1.73638	1.73638	229.888	132.396
Ero1l	1.06137e-05	0.000199188	1.5998	1.5998	397.548	248.499
Capza1	1.0929e-05	0.000204827	1.52471	1.52471	1821.33	1194.54
Calcb	1.09783e-05	0.00020547	15.2691	15.2691	33.6548	2.20412
Wdr45	1.11158e-05	0.000207761	0.726634	-1.37621	773.832	1064.95
Pmaip1	1.13581e-05	0.000212002	5.65527	5.65527	44.045	7.78831
Gnai3	1.13988e-05	0.000212442	1.45337	1.45337	550.667	378.891
Cit	1.14125e-05	0.000212442	2.50792	2.50792	280.135	111.7
Gm9844	1.14407e-05	0.000212679	1.91753	1.91753	113.462	59.1708
Kifc2	1.15077e-05	0.000213637	0.490969	-2.03679	65.8471	134.117
Scn4a	1.16227e-05	0.000215144	0.515033	-1.94162	109.698	212.992
Thbs3	1.16234e-05	0.000215144	2.62079	2.62079	438.959	167.491
Mtg2	1.16357e-05	0.000215144	0.628616	-1.5908	732.863	1165.83
Rapsn	1.19268e-05	0.000220229	0.681732	-1.46685	714.47	1048.02
Gpr176	1.2007e-05	0.000221414	7.29476	7.29476	33.7093	4.62103
Gm6170	1.20326e-05	0.000221589	2.22303	2.22303	174.241	78.38
Stmn1	1.21637e-05	0.000223705	1.92548	1.92548	805.826	418.506
Stt3a	1.22812e-05	0.000225565	1.48487	1.48487	1838.28	1238.01
Sdcbp	1.23911e-05	0.00022728	1.52694	1.52694	4955.8	3245.57
Fgd2	1.24407e-05	0.000227886	0.356086	-2.80831	45.1088	126.679
Trib3	1.25552e-05	0.000229679	2.56808	2.56808	272.534	106.124
Osbpl6	1.25964e-05	0.00022992	0.533326	-1.87502	160.746	301.402
Ears2	1.26018e-05	0.00022992	0.677753	-1.47546	202.32	298.515
Myh14	1.27457e-05	0.000232238	0.508871	-1.96513	155.203	304.994
Myo10	1.28191e-05	0.000233267	0.609073	-1.64184	313.85	515.291
Tsc22d4	1.32317e-05	0.000240456	0.680351	-1.46983	1774.19	2607.75
Col5a2	1.33499e-05	0.000242286	2.61298	2.61298	1042.85	399.105
Myh7b	1.33932e-05	0.000242752	0.369735	-2.70464	135.738	367.121
Ttc25	1.3436e-05	0.000243207	6.69418	6.69418	36.9665	5.52219
Numb	1.34694e-05	0.000243332	1.59541	1.59541	817.911	512.663
Lbp	1.34782e-05	0.000243332	1.99746	1.99746	379.461	189.972
Ppm1b	1.35472e-05	0.000244257	0.632672	-1.5806	371.101	586.562
Itgbl1	1.36396e-05	0.000245602	2.31406	2.31406	493.246	213.152
Pidd1	1.36795e-05	0.000245998	2.89588	2.89588	70.4639	24.3325
Igkc	1.37757e-05	0.000247406	0.267639	-3.73637	40.4937	151.3
Edn1	1.38595e-05	0.000248587	1.99206	1.99206	334.7	168.017
Cyp1a1	1.38985e-05	0.000248962	0.193009	-5.1811	13.1108	67.9281
Cd14	1.39794e-05	0.000250085	0.532902	-1.87652	142.247	266.928
Fabp4	1.40592e-05	0.000251188	2.01266	2.01266	34648.7	17215.4
Lsmem1	1.44077e-05	0.000257022	0.532679	-1.8773	516.465	969.563
Unc45b	1.44231e-05	0.000257022	0.678652	-1.47351	4238.79	6245.9
Dnaaf3	1.4452e-05	0.000257167	0.551022	-1.81481	216.744	393.349
Syn2	1.44687e-05	0.000257167	2.3254	2.3254	138.935	59.7467
Plod1	1.44872e-05	0.000257167	1.53757	1.53757	4503.06	2928.68
Lockd	1.45586e-05	0.000258102	4.21549	4.21549	85.2581	20.225
Gm31520	1.46478e-05	0.000259177	2.80946	2.80946	409.032	145.591
Slc45a3	1.46569e-05	0.000259177	2.21083	2.21083	251.081	113.569
Txndc12	1.48089e-05	0.000261529	1.46575	1.46575	1144.39	780.753
Dtl	1.48349e-05	0.000261653	4.545	4.545	46.5941	10.2517
Castor1	1.48601e-05	0.000261763	2.13174	2.13174	496.416	232.869
Mis18bp1	1.48867e-05	0.000261896	7.05401	7.05401	39.109	5.54422
Tcn2	1.50554e-05	0.000264526	1.39599	1.39599	2810.18	2013.04
Tuba1c	1.51634e-05	0.000265948	1.83636	1.83636	4527.15	2465.28
Sulf1	1.5175e-05	0.000265948	2.22699	2.22699	735.426	330.233
Xaf1	1.54019e-05	0.000269582	1.66008	1.66008	402.309	242.344
Fam57a	1.54663e-05	0.000270365	2.02432	2.02432	194.337	96.001
Dgat2	1.5654e-05	0.0002733	0.617039	-1.62064	5938.09	9623.52
Pde4a	1.58174e-05	0.000275803	0.678616	-1.47359	1799.62	2651.89
Rdm1	1.59357e-05	0.000277516	0.674514	-1.48255	1340.4	1987.21
Tnfaip6	1.61383e-05	0.00028068	2.72155	2.72155	138.771	50.9897
Tacc1	1.61582e-05	0.00028068	1.35804	1.35804	3468.51	2554.05
Nckap5	1.6184e-05	0.000280773	0.481202	-2.07813	113.889	236.675
Slc6a6	1.62668e-05	0.000281855	1.75634	1.75634	5194.56	2957.61
Slc25a34	1.65808e-05	0.000286935	0.567326	-1.76265	1192.5	2101.97
Eln	1.67496e-05	0.000289493	6.82921	6.82921	1939.88	284.057
Ivd	1.67846e-05	0.000289734	0.686605	-1.45644	10858.8	15815.2
Ppp1r10	1.68735e-05	0.000290904	0.562229	-1.77864	428.614	762.348
Eef1a2	1.69077e-05	0.00029113	0.668394	-1.49612	620.199	927.894
Hadhb-ps	1.70329e-05	0.000292919	0.680582	-1.46933	1480.69	2175.63
Hadh	1.71006e-05	0.00029336	0.66805	-1.49689	15623.4	23386.5
Ugt1a6a	1.71011e-05	0.00029336	10.2156	10.2156	153.276	15.0041
Cfl1	1.72735e-05	0.000295949	1.67021	1.67021	6883.25	4121.2
Tipin	1.74469e-05	0.000298549	1.59658	1.59658	447.073	280.018
Slc26a6	1.75027e-05	0.000299132	0.567488	-1.76215	390.81	688.666
Hspd1	1.76859e-05	0.000301887	0.654549	-1.52777	8998.82	13748.1
Smim27	1.77793e-05	0.000303107	0.6992	-1.43021	364.713	521.615
Loxl2	1.80504e-05	0.000307348	2.66511	2.66511	308.364	115.704
Adm	1.83478e-05	0.000312025	2.03664	2.03664	1290.4	633.593
Tle2	1.84459e-05	0.000313307	0.470125	-2.12709	92.5192	196.797
Atp6v1a	1.89283e-05	0.000321104	1.38739	1.38739	1007.68	726.309
Rab5c	1.91783e-05	0.000324946	1.82837	1.82837	800.29	437.707
Akr7a5	1.92104e-05	0.00032509	0.556758	-1.79611	539.908	969.736
Myh6	1.93392e-05	0.000326868	0.619404	-1.61446	185967	300235
Gm12758	2.01315e-05	0.000339842	1.97598	1.97598	190.078	96.1948
Decr1	2.06952e-05	0.000348931	0.693452	-1.44206	5481.12	7904.11
Abi1	2.07479e-05	0.000349101	1.53609	1.53609	743.471	484.001
Sptb	2.0756e-05	0.000349101	0.589838	-1.69538	696.067	1180.1
E2f1	2.08013e-05	0.000349437	2.81339	2.81339	71.1159	25.2777
Cyb5r3	2.08801e-05	0.000350333	1.69755	1.69755	6296.25	3709.03
Prr33	2.0982e-05	0.000351614	0.584751	-1.71013	231.848	396.489
Sult5a1	2.11695e-05	0.000354326	2.21071	2.21071	81.1399	36.7031
Lrrc15	2.12987e-05	0.000356055	0.514938	-1.94198	159.916	310.553
Slc25a38	2.13658e-05	0.000356619	0.619609	-1.61392	376.325	607.359
Naalad2	2.13842e-05	0.000356619	2.15152	2.15152	344.372	160.06
Sprr1a	2.14235e-05	0.000356842	12.9757	12.9757	24.6051	1.89624
Kcnv2	2.15182e-05	0.00035766	0.45077	-2.21843	73.3622	162.749
Gne	2.15245e-05	0.00035766	1.48205	1.48205	468.028	315.799
Chst12	2.16027e-05	0.000358526	1.67255	1.67255	505.049	301.963
Cd302	2.17306e-05	0.000360216	1.7945	1.7945	1008.69	562.103
Tec	2.18849e-05	0.000362336	0.631341	-1.58393	222.533	352.476
Lrrc8b	2.19568e-05	0.000363091	2.43416	2.43416	92.9363	38.18
Cyp1b1	2.2098e-05	0.000364989	2.64808	2.64808	256.89	97.0099
Ptgis	2.22822e-05	0.000367589	2.39159	2.39159	1603.68	670.551
Gm21188	2.2396e-05	0.000369024	3.15615	3.15615	103.558	32.8114
Acaa2	2.24229e-05	0.000369028	0.664315	-1.50531	36493.3	54933.8
Eif3f	2.30515e-05	0.000378919	0.746452	-1.33967	740.627	992.196
Acot2	2.31524e-05	0.000380125	0.660771	-1.51338	2911.73	4406.57
Cdca4	2.3489e-05	0.000385191	1.64762	1.64762	386.02	234.289
Ugt1a7c	2.35662e-05	0.000385999	2.46007	2.46007	78.5228	31.919
Tmem119	2.38819e-05	0.000390705	2.5934	2.5934	363.248	140.066
Mapk14	2.39334e-05	0.000391082	0.672773	-1.48638	666.443	990.59
Arf2	2.39826e-05	0.000391422	1.60202	1.60202	1198.21	747.939
Kcne1	2.40178e-05	0.000391533	2.86243	2.86243	497.458	173.789
Cttn	2.41962e-05	0.000393957	1.45534	1.45534	2146.71	1475.06
Palmd	2.42302e-05	0.000393957	1.48109	1.48109	2169.97	1465.12
Tk1	2.42523e-05	0.000393957	2.03465	2.03465	271.048	133.216
Gpx1	2.49578e-05	0.000404858	1.47874	1.47874	6381.46	4315.48
Tgm2	2.49821e-05	0.000404858	1.55976	1.55976	6229.73	3994.02
Pdf	2.50165e-05	0.000404939	0.55501	-1.80177	406.15	731.788
Colec11	2.53221e-05	0.000409403	1.72488	1.72488	1581.3	916.763
Anxa8	2.54098e-05	0.00041034	6.18805	6.18805	87.8295	14.1934
Lamb3	2.54792e-05	0.000410979	1.87182	1.87182	1178.48	629.59
Hmgb2	2.59018e-05	0.000417306	1.96019	1.96019	825.199	420.979
Gm12854	2.60821e-05	0.000419721	3.32772	3.32772	54.8042	16.469
Cpne8	2.62276e-05	0.00042157	1.67141	1.67141	360.247	215.535
Prr13	2.63734e-05	0.000423362	1.4241	1.4241	3198.93	2246.28
Apol10b	2.64006e-05	0.000423362	0.45013	-2.22158	96.9761	215.44
Ppm1f	2.64699e-05	0.000423981	1.56444	1.56444	1224.88	782.953
Stmn3	2.65459e-05	0.000424704	5.12729	5.12729	38.1379	7.43821
Hspa12b	2.66921e-05	0.000426548	1.83228	1.83228	1315.42	717.914
Cd248	2.68269e-05	0.000428205	2.10089	2.10089	488.186	232.371
Trem2	2.68742e-05	0.000428464	2.79524	2.79524	152.225	54.4588
Nhsl2	2.69951e-05	0.000429892	2.19659	2.19659	214.65	97.7194
Acad12	2.74469e-05	0.000436583	0.630721	-1.58549	1678.34	2660.99
Jarid2	2.75637e-05	0.000437936	0.651416	-1.53512	406.003	623.262
Actg2	2.78173e-05	0.000441455	3.23187	3.23187	190.597	58.974
Lyl1	2.79997e-05	0.000443172	2.40247	2.40247	230.034	95.7487
Arhgdia	2.80089e-05	0.000443172	1.42075	1.42075	9757.29	6867.72
Bean1	2.8022e-05	0.000443172	4.33145	4.33145	66.7966	15.4213
Lamb1	2.83146e-05	0.000447286	1.60773	1.60773	2078.88	1293.05
Polr1a	2.83899e-05	0.000447961	0.694824	-1.43921	585.534	842.709
Slc25a29	2.85719e-05	0.000450319	0.565338	-1.76885	258.565	457.364
Il20rb	2.87475e-05	0.000452568	2.20799	2.20799	85.4647	38.707
Cnpy4	2.89199e-05	0.000454762	1.53148	1.53148	351.628	229.6
Adra2b	2.89747e-05	0.000454969	2.68123	2.68123	162.482	60.5999
Acads	2.89991e-05	0.000454969	0.681667	-1.46699	3229.5	4737.66
Ccl21d	2.9617e-05	0.000464135	0.26652	-3.75207	25.0121	93.8473
Gzmm	3.00184e-05	0.000469361	0.558193	-1.79149	99.7077	178.626
2810004N23Rik	3.00187e-05	0.000469361	0.718243	-1.39229	1818.78	2532.27
Casp3	3.02465e-05	0.00047216	2.32059	2.32059	143.581	61.8725
Timm29	3.02662e-05	0.00047216	0.576456	-1.73474	260.324	451.593
Adra1a	3.03556e-05	0.000473018	0.556466	-1.79705	272.153	489.074
Cacfd1	3.0399e-05	0.00047316	0.694577	-1.43973	942.496	1356.94
Fam124a	3.04456e-05	0.00047335	2.09377	2.09377	306.994	146.623
Fbxw9	3.04934e-05	0.000473559	2.10445	2.10445	215.119	102.221
Cdr2l	3.09726e-05	0.000480458	1.80276	1.80276	203.255	112.746
Zfp422	3.14202e-05	0.000486853	1.64405	1.64405	997.959	607.011
Slc16a2	3.16443e-05	0.000489775	1.72531	1.72531	506.119	293.35
Ttyh2	3.18453e-05	0.000492333	1.9801	1.9801	702.615	354.839
C2	3.2243e-05	0.000497923	3.46872	3.46872	131.387	37.8777
Ncam1	3.23947e-05	0.000499706	2.1481	2.1481	717	333.783
Stat3	3.25123e-05	0.000500959	1.45743	1.45743	3313.13	2273.26
2900052N01Rik	3.29703e-05	0.000507448	6.68981	6.68981	38.0819	5.69251
Tkt	3.30516e-05	0.000508132	1.48161	1.48161	1418.02	957.075
Spata6	3.33883e-05	0.000512736	2.06338	2.06338	200.032	96.944
Ppia	3.36006e-05	0.000515421	1.44533	1.44533	12666	8763.44
Pde1a	3.36675e-05	0.000515874	1.73749	1.73749	277.474	159.698
Cryba4	3.41588e-05	0.000522819	0.555267	-1.80094	132.349	238.351
Anxa4	3.43467e-05	0.000525111	1.54395	1.54395	1257.97	814.773
Gpc4	3.4407e-05	0.00052545	1.55759	1.55759	882.153	566.359
Fbxo32	3.47188e-05	0.000529625	0.664265	-1.50542	1540.53	2319.16
Lhfp	3.48015e-05	0.000529905	1.70237	1.70237	1571.15	922.918
Fam122b	3.48141e-05	0.000529905	1.86761	1.86761	171.075	91.6011
Acly	3.49806e-05	0.000531611	1.42042	1.42042	1018.39	716.964
Atl3	3.50033e-05	0.000531611	1.83955	1.83955	307.726	167.283
Tfpt	3.5187e-05	0.000533812	0.664738	-1.50435	179.277	269.695
Thap4	3.5401e-05	0.000536467	0.740026	-1.3513	570.876	771.427
Ptprr	3.55018e-05	0.000537404	2.78568	2.78568	380.646	136.644
Chaf1b	3.59197e-05	0.000543133	3.91643	3.91643	66.5627	16.9958
Vasp	3.65004e-05	0.000551308	1.81146	1.81146	353.772	195.297
Limch1	3.66599e-05	0.000552684	0.671198	-1.48987	3975.2	5922.55
Sod3	3.66718e-05	0.000552684	2.0471	2.0471	3179.7	1553.27
Dnajc10	3.693e-05	0.000555968	1.40149	1.40149	1010.93	721.323
Adcy4	3.70711e-05	0.000557482	1.45217	1.45217	596.125	410.507
Ifi211	3.72693e-05	0.000559852	2.02259	2.02259	253.946	125.554
Ppargc1b	3.76035e-05	0.000564258	0.663934	-1.50617	1166.96	1757.64
Lrpprc	3.7855e-05	0.000567413	0.654296	-1.52836	1000.11	1528.53
Gm44001	3.79688e-05	0.0005685	2.03891	2.03891	407.517	199.87
Dpep2	3.81163e-05	0.000570089	2.53011	2.53011	139.158	55.0008
H2-DMa	3.83101e-05	0.000572366	0.567106	-1.76334	100.8	177.744
Pdia3	3.88834e-05	0.000580302	1.27056	1.27056	5988.2	4713.04
Nrap	3.93062e-05	0.000585977	0.671879	-1.48836	3249.68	4836.7
Dusp3	3.99874e-05	0.000595489	1.47197	1.47197	14895.1	10119.2
Eef1a1-ps1	4.05104e-05	0.000602625	2.0431	2.0431	257.699	126.132
Aebp1	4.07072e-05	0.000604427	2.06192	2.06192	916.75	444.609
Gm16439	4.07512e-05	0.000604427	2.14427	2.14427	206.297	96.2084
Mipep	4.07632e-05	0.000604427	0.620809	-1.6108	274.034	441.414
Cd55	4.09911e-05	0.000607153	2.13242	2.13242	361.301	169.433
C1ra	4.12302e-05	0.000610039	1.73804	1.73804	967.934	556.91
Gm12530	4.13665e-05	0.000611188	6.52904	6.52904	30.8087	4.71872
Abhd4	4.13966e-05	0.000611188	1.42356	1.42356	2618.87	1839.66
4921504A21Rik	4.15443e-05	0.000612711	0.480399	-2.0816	50.3035	104.712
Hnrnpf	4.18271e-05	0.000616223	1.37259	1.37259	4938.11	3597.66
Mid1ip1	4.19409e-05	0.000617239	0.602489	-1.65978	3100.49	5146.13
Helt	4.21271e-05	0.000619318	0.384952	-2.59773	59.4448	154.421
Cenpi	4.25283e-05	0.00062455	8.69753	8.69753	31.3837	3.60835
Dnaic1	4.30643e-05	0.000631747	0.43325	-2.30814	35.2174	81.2866
Mastl	4.3206e-05	0.000633152	4.81765	4.81765	41.6024	8.63542
Gm5526	4.33538e-05	0.000634642	1.93981	1.93981	115.617	59.602
Alg5	4.35869e-05	0.000637377	1.41334	1.41334	709.652	502.109
Trp53inp2	4.36364e-05	0.000637424	0.706501	-1.41543	7260.21	10276.3
Mgat4a	4.4103e-05	0.000643558	1.85778	1.85778	365.982	196.999
Gm45828	4.44422e-05	0.000647822	1.68633	1.68633	572.507	339.498
Plbd1	4.46177e-05	0.000649693	0.585125	-1.70904	873.726	1493.23
Mif-ps	4.49435e-05	0.000653746	2.35648	2.35648	83.4514	35.4136
Prim2	4.52491e-05	0.000657496	1.91048	1.91048	141.99	74.3214
Gm37587	4.58151e-05	0.000665019	3.03758	3.03758	51.5904	16.984
Arl6ip1	4.58994e-05	0.000665541	1.50215	1.50215	1856.73	1236.04
Arsa	4.63131e-05	0.000670834	1.56789	1.56789	429.657	274.035
Tusc2	4.63643e-05	0.00067087	0.587836	-1.70115	128.545	218.674
Capn7	4.6464e-05	0.000671607	0.662469	-1.5095	373.734	564.153
Tmem43	4.66856e-05	0.000674103	1.44513	1.44513	1578.09	1092
Klhl3	4.67632e-05	0.000674516	0.707903	-1.41262	569.43	804.39
S1pr1	4.68145e-05	0.00067455	1.76528	1.76528	3031.54	1717.31
Arhgap8	4.72527e-05	0.000679503	3.73558	3.73558	67.0179	17.9404
Brip1	4.72569e-05	0.000679503	3.31632	3.31632	55.2522	16.6607
Rnf166	4.74373e-05	0.000681385	0.527112	-1.89713	233.982	443.895
Tceal8	4.82265e-05	0.000692	1.64943	1.64943	837.251	507.6
Fam107b	4.82883e-05	0.000692165	1.93525	1.93525	191.734	99.0746
Cox4i2	4.83979e-05	0.000693016	1.95122	1.95122	1111.58	569.686
Gm9247	4.84873e-05	0.000693575	2.06495	2.06495	327.745	158.718
Tubb4a	4.90304e-05	0.000700616	1.75177	1.75177	293.755	167.69
Dennd4b	4.9098e-05	0.000700855	0.627625	-1.59331	380.198	605.772
Eef1akmt1	4.95958e-05	0.000707229	0.605811	-1.65068	1079.26	1781.52
Il1rl2	5.03522e-05	0.000717271	2.1523	2.1523	103.358	48.0221
Pgm2	5.04572e-05	0.000718024	2.06878	2.06878	277.698	134.233
Lpar1	5.06579e-05	0.000720137	1.65996	1.65996	598.319	360.443
Slc18a1	5.07373e-05	0.000720522	4.71359	4.71359	56.4698	11.9802
C3	5.09767e-05	0.000723177	2.11995	2.11995	4227.62	1994.2
Adamts9	5.10683e-05	0.00072373	2.0828	2.0828	249.874	119.97
Mtpn	5.11883e-05	0.000724314	1.38776	1.38776	1369.84	987.084
Gm45203	5.12146e-05	0.000724314	0.570779	-1.75199	140.938	246.923
Dcaf4	5.13801e-05	0.000725908	0.636901	-1.5701	412.485	647.644
Kcnip2	5.24343e-05	0.000740043	0.571466	-1.74989	1308.08	2289
Vars2	5.28508e-05	0.000745158	0.610269	-1.63862	229.483	376.036
Rbm20	5.36725e-05	0.00075597	0.736873	-1.35709	1467.37	1991.35
Acacb	5.37548e-05	0.000756356	0.672104	-1.48786	2097.99	3121.53
Ptch2	5.38275e-05	0.000756605	2.79399	2.79399	97.4805	34.8894
Adprhl1	5.41008e-05	0.000759672	0.645747	-1.54859	18639.6	28865.2
Laptm5	5.42039e-05	0.000760345	1.82352	1.82352	1631.33	894.605
Icam1	5.4849e-05	0.000768611	2.12505	2.12505	1307.93	615.482
Exd2	5.53802e-05	0.000775267	0.646938	-1.54574	280.159	433.053
Jpt1	5.55912e-05	0.00077743	1.49868	1.49868	6275.69	4187.47
Peg3	5.5652e-05	0.000777491	2.46275	2.46275	486.579	197.575
Itga7	5.701e-05	0.000795657	0.693607	-1.44174	2134.33	3077.14
Cavin2	5.73968e-05	0.000800243	1.38372	1.38372	6324.49	4570.66
Brip1os	5.75051e-05	0.000800944	1.59052	1.59052	446.941	281.003
Abcb4	5.77812e-05	0.000803975	0.585423	-1.70817	161.087	275.163
Mylk4	5.82496e-05	0.000809675	0.567803	-1.76117	1736.34	3058
Ptgr1	5.86362e-05	0.000814228	2.09039	2.09039	159.505	76.3039
Mtmr12	5.91062e-05	0.000819927	1.69522	1.69522	219.628	129.557
Pde4dip	5.94421e-05	0.000823757	0.714706	-1.39918	12430.5	17392.5
Gimap4	5.98686e-05	0.000828835	1.68204	1.68204	1351.16	803.285
Mlycd	6.06667e-05	0.00083904	0.634257	-1.57665	459.308	724.167
4931406P16Rik	6.09829e-05	0.000842567	1.50364	1.50364	1161.23	772.283
Foxo6os	6.1101e-05	0.000842771	0.453275	-2.20616	192.409	424.487
Dpep1	6.112e-05	0.000842771	1.59835	1.59835	4657.33	2913.84
Prcp	6.14567e-05	0.000846566	1.77255	1.77255	560.579	316.256
Irx4	6.15264e-05	0.000846679	0.525971	-1.90124	136.343	259.221
Casp4	6.20063e-05	0.000852432	2.04828	2.04828	114.785	56.0397
Camk1g	6.21611e-05	0.000853708	4.81964	4.81964	129.462	26.8613
Cand2	6.24832e-05	0.000857276	0.611386	-1.63563	1055.28	1726.04
Ankrd37	6.54318e-05	0.000896839	4.0254	4.0254	664.613	165.105
Bmp6	6.61329e-05	0.000905547	1.69251	1.69251	285.432	168.644
Stx3	6.78651e-05	0.000928344	1.79628	1.79628	397.069	221.05
Tmem94	6.82151e-05	0.000932205	0.734687	-1.36112	1453.21	1978
Lima1	6.83574e-05	0.000933224	1.52034	1.52034	1041.41	684.982
Pde4b	6.94011e-05	0.000946535	1.50214	1.50214	1682.35	1119.97
Dcakd	7.08691e-05	0.0009656	0.752914	-1.32817	1758.52	2335.62
C1s1	7.13683e-05	0.000971441	1.80981	1.80981	1229.23	679.207
Ect2	7.15138e-05	0.00097246	5.67954	5.67954	56.7942	9.9998
Gdap2	7.18368e-05	0.00097551	1.43784	1.43784	428.693	298.151
Agpat2	7.19001e-05	0.00097551	0.624345	-1.60168	859.342	1376.39
1700030C10Rik	7.19553e-05	0.00097551	2.53374	2.53374	45.7223	18.0454
P2ry1	7.20214e-05	0.00097551	0.534704	-1.87019	138.384	258.805
Uros	7.21469e-05	0.000976251	0.681688	-1.46695	1036.15	1519.98
Tor4a	7.25776e-05	0.000981116	1.77389	1.77389	335.208	188.968
Prxl2b	7.26829e-05	0.000981575	0.635054	-1.57467	3880.87	6111.09
Ramp2	7.31486e-05	0.000986896	1.69646	1.69646	1490.62	878.667
Arhgef39	7.36954e-05	0.000991778	3.36823	3.36823	58.6759	17.4204
Cyb5rl	7.37233e-05	0.000991778	0.580633	-1.72226	454.818	783.313
Khk	7.37263e-05	0.000991778	0.729282	-1.37121	489.95	671.826
AC160336.1	7.41965e-05	0.000997128	1.91682	1.91682	305.209	159.227
Dbp	7.4301e-05	0.000997559	0.544492	-1.83657	554.42	1018.23
Copb1	7.51644e-05	0.00100817	1.31922	1.31922	1220.1	924.863
Dnm3	7.52475e-05	0.0010083	2.28885	2.28885	417.438	182.379
Rpl3	7.54604e-05	0.00101017	1.52348	1.52348	15053	9880.61
Lrrn4cl	7.58818e-05	0.00101471	1.68575	1.68575	548.443	325.341
Cyth3	7.5947e-05	0.00101471	1.88404	1.88404	1521.33	807.484
Fes	7.64781e-05	0.00102082	1.95233	1.95233	591.544	302.994
Lin7a	7.66767e-05	0.00102248	2.26383	2.26383	86.248	38.0983
Mad2l1	7.74519e-05	0.00103182	1.74464	1.74464	200.897	115.151
Galnt16	7.92591e-05	0.00105487	2.56793	2.56793	138.817	54.0581
Apln	8.01879e-05	0.00106621	2.06968	2.06968	384.323	185.692
Pex6	8.16972e-05	0.00108523	0.470539	-2.12522	166.131	353.066
Praf2	8.23316e-05	0.0010926	1.50807	1.50807	393.939	261.221
Gm6192	8.31548e-05	0.00110246	2.00464	2.00464	66.989	33.417
Dram1	8.45564e-05	0.00111997	1.90538	1.90538	214.699	112.681
Depdc1a	8.47396e-05	0.00112131	8.41989	8.41989	32.8502	3.9015
2310061I04Rik	8.50572e-05	0.00112444	0.669781	-1.49302	1430.1	2135.18
Septin4	8.57243e-05	0.00113217	1.6286	1.6286	2160.08	1326.35
Krt18	8.60229e-05	0.00113502	3.86038	3.86038	127.789	33.1027
Adgrg3	8.62649e-05	0.00113713	2.06249	2.06249	109.174	52.9333
Cd79b	8.82696e-05	0.00116244	0.243361	-4.10912	13.7571	56.5297
Chrnb1	8.84582e-05	0.00116381	1.70921	1.70921	153.785	89.9739
Gpc6	8.86771e-05	0.00116558	1.83782	1.83782	440.394	239.629
Plxnb1	8.88371e-05	0.00116624	0.564836	-1.77043	242.15	428.708
Gusb	8.88967e-05	0.00116624	1.34506	1.34506	985.999	733.053
2810414N06Rik	8.98571e-05	0.00117772	0.465796	-2.14686	38.9095	83.5333
Bnip3	9.02255e-05	0.00118142	2.07158	2.07158	17778.1	8581.93
Map3k6	9.07952e-05	0.00118754	2.34968	2.34968	260.924	111.047
Mettl26	9.08653e-05	0.00118754	0.618149	-1.61773	495.041	800.844
Kcnn1	9.16776e-05	0.00119702	0.593522	-1.68486	111.662	188.135
Picalm	9.20656e-05	0.00120095	1.55682	1.55682	1919.64	1233.05
Clcn1	9.28853e-05	0.00120968	0.388936	-2.57112	79.1414	203.482
Map7d1	9.29737e-05	0.00120968	0.651027	-1.53603	781.386	1200.24
Kif16b	9.29985e-05	0.00120968	0.694517	-1.43985	534.635	769.794
Cdc25b	9.31877e-05	0.001211	2.06555	2.06555	286.543	138.725
Ctsk	9.36887e-05	0.00121636	2.00357	2.00357	364.192	181.772
Nampt	9.45616e-05	0.00122654	0.73421	-1.36201	1996.95	2719.87
Lrrc52	9.55414e-05	0.00123808	3.38342	3.38342	167.692	49.563
Arpc4	9.62001e-05	0.00124431	1.36997	1.36997	3553.95	2594.17
Sema4d	9.62026e-05	0.00124431	0.644887	-1.55066	490.625	760.792
Hsp90ab1	9.77919e-05	0.0012628	0.691899	-1.4453	29070.9	42016.1
Plekha2	9.78573e-05	0.0012628	1.35819	1.35819	1296.53	954.601
Atp7a	9.79069e-05	0.0012628	1.67804	1.67804	210.014	125.154
Sulf2	9.82597e-05	0.00126616	1.45505	1.45505	1495.99	1028.13
Gosr2	9.84407e-05	0.00126616	1.30914	1.30914	2226.47	1700.72
P4hb	9.85295e-05	0.00126616	1.33254	1.33254	8080.25	6063.81
Rtn4ip1	9.85354e-05	0.00126616	0.710928	-1.40661	2025.25	2848.75
Ifit3b	9.91329e-05	0.00127265	1.99713	1.99713	311.606	156.027
Hist1h2ap	0.000100616	0.00129049	3.19448	3.19448	82.1514	25.7167
Ace2	0.000103885	0.00133117	3.27581	3.27581	150.41	45.9152
Bvht	0.000104462	0.00133733	1.71472	1.71472	212.306	123.813
Gm3235	0.000105316	0.001347	0.37826	-2.64368	32.3621	85.5551
Mtmr11	0.000106098	0.00135575	1.68849	1.68849	203.322	120.416
Pakap	0.000106606	0.00136097	1.54005	1.54005	5040.06	3272.65
Gm49339	0.000108108	0.00137887	2.15988	2.15988	246.123	113.952
Ppargc1a	0.000108888	0.00138755	1.37176	1.37176	3778.49	2754.48
Ccdc69	0.000109415	0.00139297	0.610785	-1.63724	218.882	358.362
Fgf9	0.000109811	0.00139672	0.609659	-1.64026	135.562	222.358
Nmrk2	0.000110498	0.00140416	16.4379	16.4379	8182.83	497.802
Septin2	0.000111038	0.00140891	1.39546	1.39546	12529.2	8978.56
Rbp7	0.000111077	0.00140891	3.6766	3.6766	1848.59	502.8
Rab13	0.000111299	0.00141043	1.58256	1.58256	180.011	113.747
Dab2	0.000111661	0.00141372	1.60484	1.60484	1178.1	734.089
Gpat3	0.000112095	0.00141791	0.657864	-1.52007	329.116	500.279
Gm43672	0.000112802	0.00142555	0.603469	-1.65708	158.383	262.454
Etfb	0.00011322	0.00142952	0.675088	-1.48129	31297.1	46360.1
mt-Nd4	0.000113435	0.00143093	0.709424	-1.40959	333013	469414
Mansc1	0.000114176	0.00143896	1.89742	1.89742	161.189	84.9518
Osmr	0.000114346	0.00143978	1.6841	1.6841	540.61	321.009
Slfn9	0.000115222	0.00144847	2.68394	2.68394	70.2104	26.1594
Tmprss13	0.00011531	0.00144847	2.47138	2.47138	499.338	202.048
Tnfaip8l1	0.000115352	0.00144847	1.86368	1.86368	299.072	160.474
Noa1	0.000116972	0.00146748	0.566408	-1.76551	64.9218	114.62
Plac9b	0.000117087	0.00146758	1.53959	1.53959	1526.01	991.182
D830030K20Rik	0.000117442	0.0014707	3.39092	3.39092	51.9221	15.3121
Smc4	0.000117711	0.00147273	1.72688	1.72688	386.432	223.775
Sec23b	0.000117971	0.00147463	1.37736	1.37736	712.826	517.532
Kdelr3	0.000119007	0.00148624	1.93629	1.93629	561.587	290.033
Pon2	0.000119314	0.00148854	1.40057	1.40057	1493.02	1066
Ndrg1	0.000119407	0.00148854	1.53218	1.53218	953.224	622.136
Eogt	0.000120541	0.00150131	1.41927	1.41927	406.289	286.266
Gm2445	0.000123193	0.00153295	1.98565	1.98565	132.362	66.6593
Srgap1	0.000123511	0.00153553	2.28072	2.28072	121.137	53.1133
Rpl3-ps1	0.000125324	0.00155666	1.49097	1.49097	605.197	405.91
Procr	0.000125465	0.00155701	2.57239	2.57239	82.4872	32.0664
Zyx	0.000125602	0.0015573	1.50986	1.50986	2755.22	1824.83
Tekt4	0.00012629	0.00156443	3.73188	3.73188	29.7933	7.98346
Atp2a2	0.000126511	0.00156575	0.616015	-1.62334	57788.9	93810.8
Slc30a7	0.000126842	0.00156844	1.54638	1.54638	309.862	200.379
Rgs4	0.000127229	0.00157182	1.78431	1.78431	899.826	504.299
Bcar3	0.000127753	0.00157687	1.68161	1.68161	284.433	169.143
Cmtm3	0.000128035	0.00157895	1.52476	1.52476	645.594	423.406
B3gnt3	0.000128154	0.001579	2.23223	2.23223	497.961	223.078
Cav2	0.000129075	0.00158892	1.77652	1.77652	2821.47	1588.2
Gm13493	0.000129788	0.00159628	1.6031	1.6031	210.856	131.53
Tnfrsf22	0.000129931	0.00159661	2.63111	2.63111	60.5167	23.0004
Zfp365	0.000131283	0.00161179	3.57374	3.57374	43.8328	12.2653
Oasl1	0.000131909	0.00161802	2.59969	2.59969	109.174	41.9949
Ptprb	0.000132425	0.00162291	1.65559	1.65559	2751.33	1661.84
Hspe1	0.000132841	0.00162656	0.653973	-1.52912	3244.11	4960.62
Kctd10	0.000133802	0.00163688	1.47157	1.47157	2012.12	1367.32
Setbp1	0.000134473	0.00164362	0.524445	-1.90678	72.7702	138.757
Npl	0.000135138	0.00165028	2.31922	2.31922	69.3113	29.8856
Eda2r	0.000136099	0.00165909	2.74779	2.74779	91.807	33.4112
Cdnf	0.0001361	0.00165909	0.676543	-1.4781	315.306	466.055
Lig1	0.00013627	0.0016597	2.20301	2.20301	143.997	65.3637
Stxbp1	0.00013691	0.00166397	1.73139	1.73139	403.799	233.222
Cables1	0.000137046	0.00166397	1.72473	1.72473	119.46	69.2631
Pkd2l2	0.000137098	0.00166397	0.509644	-1.96215	398.096	781.125
Tcof1	0.000137104	0.00166397	0.669324	-1.49404	306.543	457.989
Parp1	0.000138808	0.00168196	0.780456	-1.2813	937.905	1201.74
Nid1	0.000138831	0.00168196	1.76648	1.76648	2901.3	1642.42
Hdac1	0.000139324	0.00168646	1.42459	1.42459	1178.83	827.488
Adgre5	0.000139462	0.00168664	1.42191	1.42191	1713.52	1205.09
Cda	0.00013976	0.00168877	2.33335	2.33335	84.911	36.3901
Pop5	0.000140756	0.00169931	0.66835	-1.49622	417.158	624.161
Gm32027	0.000141204	0.00170271	0.55687	-1.79575	158.824	285.209
Pafah1b3	0.000141285	0.00170271	2.13936	2.13936	114.862	53.6899
Oxct1	0.000142708	0.00171731	0.736694	-1.35742	21568.9	29278
Adra1b	0.000142745	0.00171731	0.638189	-1.56693	182.045	285.253
Rbm43	0.000143459	0.00172439	1.66207	1.66207	179.306	107.881
Gm45051	0.00014536	0.00174572	0.367491	-2.72116	24.0964	65.5701
Map3k4	0.000145856	0.00175015	0.613421	-1.6302	304.019	495.613
Jun	0.000146964	0.0017619	0.463038	-2.15965	725.722	1567.3
Cemip2	0.000149114	0.00178504	1.8394	1.8394	636.215	345.882
Arf4	0.000149153	0.00178504	1.39838	1.39838	3597.19	2572.4
Gnaq	0.000149809	0.00179133	1.28707	1.28707	2147.58	1668.58
Asb12	0.000150116	0.00179345	0.601948	-1.66127	262.243	435.657
Rfc5	0.000151565	0.0018092	1.70464	1.70464	191.109	112.111
Macrod1	0.00015181	0.00181054	0.605459	-1.65164	435.039	718.527
Rnase4	0.000153511	0.00182926	1.74501	1.74501	2249.19	1288.93
Sh3bgrl3	0.000153723	0.00183019	1.51758	1.51758	1722.41	1134.97
Mier2	0.000153936	0.00183115	0.682762	-1.46464	192.233	281.552
Pxdn	0.000154179	0.00183246	1.67328	1.67328	982.302	587.052
Gm9780	0.000154907	0.00183953	1.70019	1.70019	303.878	178.732
Tm6sf1	0.000156146	0.00185263	1.74567	1.74567	153.522	87.9441
Mecom	0.000156677	0.00185651	1.44269	1.44269	381.785	264.634
Id3	0.000156742	0.00185651	1.50549	1.50549	9285.76	6167.92
Gja1	0.000158281	0.00187313	0.677189	-1.47669	13305.1	19647.6
Atad2	0.00015924	0.00188286	1.96602	1.96602	146.747	74.642
Arpc3	0.000160158	0.00189208	1.39782	1.39782	3223.22	2305.88
H2az2	0.000160617	0.00189589	0.726602	-1.37627	1708.91	2351.92
Hadhb	0.000160869	0.00189724	0.678215	-1.47446	55322.3	81570.5
Nprl2	0.000161063	0.0018979	0.727725	-1.37415	674.212	926.466
Tmem88	0.000162326	0.00191115	1.95442	1.95442	1628.67	833.327
Gfra1	0.000164579	0.00193602	0.486508	-2.05547	81.9877	168.523
Tmem150a	0.000165916	0.00195008	0.726801	-1.37589	664.991	914.955
Lrrc8a	0.000169789	0.0019939	1.6544	1.6544	10056.8	6078.8
S1pr3	0.000170001	0.00199469	1.58656	1.58656	1610.82	1015.29
Tmem143	0.000172622	0.00202372	0.749437	-1.33433	1208.81	1612.96
Tnfrsf12a	0.000175941	0.00206088	2.09376	2.09376	3786.8	1808.61
Loxl3	0.000177052	0.00207141	2.1811	2.1811	423.118	193.993
Gm31251	0.000177141	0.00207141	0.46278	-2.16085	420.825	909.34
Ston1	0.000178289	0.00208306	2.0382	2.0382	87.8494	43.1014
Klhl2	0.000179831	0.0020993	1.82573	1.82573	128.836	70.5666
Gm8566	0.000180096	0.00210061	0.682524	-1.46515	293.904	430.613
Gcdh	0.000180731	0.00210624	0.710322	-1.40781	1868.58	2630.61
Vwa7	0.000182528	0.00212538	0.703527	-1.42141	370.788	527.041
Coq8a	0.000182956	0.00212856	0.684646	-1.46061	19598.3	28625.4
Acy1	0.000183905	0.0021378	0.682783	-1.46459	484.964	710.275
Ctsb	0.000185938	0.00215782	1.21607	1.21607	28931.4	23790.9
Dnajb2	0.00018594	0.00215782	0.71493	-1.39874	1173.39	1641.27
Tmem45a	0.000187817	0.00217777	2.4416	2.4416	302.241	123.788
Faf1	0.000188605	0.00218505	0.657409	-1.52112	290.717	442.216
Usp13	0.000190699	0.00220746	0.649733	-1.53909	3478.23	5353.33
Srd5a3	0.000191115	0.00221042	1.58979	1.58979	273.937	172.31
Mpp1	0.000192025	0.00221909	1.66215	1.66215	739.422	444.858
Camk2a	0.000192319	0.00222061	0.62972	-1.58801	526.471	836.04
Cmya5	0.000192954	0.00222608	0.645827	-1.5484	3464.58	5364.56
Acadm	0.000193199	0.00222704	0.701031	-1.42647	22788.5	32507.2
Atp8a1	0.000194274	0.00223756	0.69867	-1.43129	434.847	622.392
Myocd	0.000194628	0.00223977	0.758231	-1.31886	858.147	1131.78
Dnajc28	0.000195357	0.00224627	0.671934	-1.48824	747.139	1111.92
Ifit3	0.000197884	0.00227344	1.99169	1.99169	733.634	368.348
Grcc10	0.000198739	0.00228136	0.673632	-1.48449	4262.8	6328.08
Chpt1	0.000199176	0.00228447	0.699225	-1.43016	2111.72	3020.09
Hk1	0.000199601	0.00228744	1.43262	1.43262	6469.78	4516.06
Gask1a	0.000202975	0.00232418	3.14159	3.14159	74.2141	23.6231
Crip3	0.000203776	0.00233141	4.30992	4.30992	50.6357	11.7486
Armcx1	0.000204128	0.0023335	1.64486	1.64486	205.862	125.155
Ldlrap1	0.000205342	0.00234543	1.53176	1.53176	656.545	428.621
Nubpl	0.000205696	0.00234752	0.653121	-1.53111	228.619	350.04
Dysf	0.000206067	0.00234981	0.701044	-1.42644	1260.32	1797.77
Pvt1	0.000207407	0.00236314	2.55698	2.55698	62.733	24.534
Sox7	0.00020762	0.00236361	1.43327	1.43327	548.307	382.557
Myo18b	0.000208443	0.00237102	0.676106	-1.47906	1463.42	2164.48
Gatm	0.000208722	0.00237222	0.463327	-2.1583	53.5414	115.559
Dcun1d3	0.000208893	0.00237222	1.48549	1.48549	223.199	150.252
Gid8	0.000209533	0.00237753	1.49856	1.49856	1179.41	787.032
H2-T22	0.000210501	0.00238655	1.43655	1.43655	1077.57	750.109
Ano10	0.000211606	0.0023971	0.478002	-2.09204	1195.98	2502.03
Bcl2l11	0.000212164	0.00240145	0.604677	-1.65378	178.179	294.669
Zc3hav1	0.000212676	0.0024041	1.40232	1.40232	1307.38	932.293
Cyb5d2	0.000212747	0.0024041	0.677111	-1.47686	570.639	842.756
Ak3	0.000215347	0.00243148	0.7747	-1.29082	1538.58	1986.04
4632428C04Rik	0.000216212	0.00243924	0.524732	-1.90573	117.764	224.426
Gm4735	0.00021847	0.0024627	1.66653	1.66653	283.629	170.191
Cyp4b1	0.000219918	0.002477	1.64549	1.64549	2937.72	1785.32
Rassf3	0.000220501	0.00248154	0.667305	-1.49856	767.956	1150.83
Gm12286	0.000225504	0.00253577	1.87233	1.87233	298.055	159.19
Frzb	0.000225847	0.00253756	2.49079	2.49079	362.841	145.673
Tango2	0.000226255	0.00253996	0.735255	-1.36007	5192.6	7062.31
Smco4	0.00022643	0.00253996	0.688855	-1.45168	261.647	379.829
Entpd5	0.000226824	0.00254231	0.704976	-1.41849	3626.5	5144.15
C530043K16Rik	0.000227341	0.00254603	1.3233	1.3233	920.551	695.648
Tbrg1	0.000230552	0.00257989	1.37892	1.37892	2154.23	1562.26
Septin9	0.000230866	0.00258131	1.65453	1.65453	969.345	585.873
Pick1	0.000231298	0.00258404	0.676747	-1.47766	375.74	555.215
Parva	0.000231957	0.00258931	1.3867	1.3867	1201.41	866.384
Ankrd40	0.000232381	0.00259194	0.764585	-1.3079	1297.76	1697.34
Spaar	0.00023374	0.00260499	1.64712	1.64712	332.365	201.786
Letm2	0.000238798	0.00265921	0.64125	-1.55945	140.317	218.818
Il11ra1	0.000241205	0.00268123	0.744171	-1.34378	3313.14	4452.12
Gm7446	0.000241242	0.00268123	2.71469	2.71469	42.2749	15.5727
Tbc1d10c	0.00024136	0.00268123	0.486964	-2.05354	162.287	333.263
Mif	0.000242206	0.00268847	1.83572	1.83572	6681.78	3639.87
Arhgap20	0.000242414	0.00268861	0.616673	-1.6216	134.404	217.951
Gm10284	0.000242617	0.0026887	1.68381	1.68381	407.519	242.021
Slc52a3	0.000243374	0.00269491	2.55951	2.55951	154.345	60.3024
Slc25a22	0.000243842	0.00269793	0.728926	-1.37188	1116.41	1531.58
Rassf1	0.000246123	0.00272099	1.63205	1.63205	1633.86	1001.11
Map1b	0.000246476	0.0027227	1.68156	1.68156	1378.74	819.919
Kcnd3	0.000247917	0.00273642	0.561309	-1.78155	71.2566	126.947
Pank1	0.000253944	0.0028007	0.728437	-1.3728	440.838	605.183
H2-K1	0.000258057	0.00284379	1.4817	1.4817	6554.03	4423.3
Oxsr1	0.000259014	0.00285206	0.668283	-1.49637	341.941	511.671
Tmem65	0.000261183	0.00287364	0.63445	-1.57617	837.731	1320.41
Ogdh	0.000261946	0.00287973	0.791297	-1.26375	47491.6	60017.5
Gjb5	0.000264328	0.00290174	12.8032	12.8032	38.4837	3.00579
Galk2	0.000264369	0.00290174	1.40263	1.40263	446.984	318.675
Prkaca	0.000264705	0.00290312	0.758959	-1.3176	2601.89	3428.23
Kif15	0.000265758	0.00291235	7.57762	7.57762	22.7301	2.99963
Gm4750	0.000266197	0.00291484	2.09451	2.09451	78.1183	37.2967
Ccl24	0.000269649	0.00295029	0.443432	-2.25514	31.2398	70.4501
Coq2	0.000271128	0.00296411	0.633786	-1.57782	308.76	487.168
Thbd	0.000272477	0.0029765	1.38406	1.38406	1840.44	1329.75
Sh3bp4	0.000274549	0.00299676	1.57778	1.57778	425.112	269.437
Auh	0.000277177	0.00302305	0.61392	-1.62888	1323.28	2155.45
Pdlim3	0.000278992	0.00304044	1.77321	1.77321	1664.69	938.8
Plp2	0.000280584	0.00305537	1.57334	1.57334	2694.98	1712.91
Pdgfrb	0.000281721	0.00306533	1.54441	1.54441	2139.24	1385.15
Fxr2	0.000282308	0.00306761	0.595954	-1.67798	313.498	526.044
Bag1	0.000282376	0.00306761	0.736886	-1.35706	473.846	643.039
Grn	0.000282902	0.00306942	1.45491	1.45491	4128.65	2837.73
Fgf1	0.000282988	0.00306942	0.739845	-1.35163	3283.31	4437.84
Cdk14	0.000283994	0.0030779	1.74966	1.74966	164.099	93.7887
Sema3g	0.000284466	0.0030806	2.04823	2.04823	207.833	101.47
Nfe2l2	0.000286534	0.00310056	1.34431	1.34431	2865.55	2131.62
Sptan1	0.000289917	0.00313336	1.49709	1.49709	2651.08	1770.83
Mmut	0.000290021	0.00313336	0.779381	-1.28307	2864.25	3675.03
Adora2a	0.000290349	0.00313445	2.46491	2.46491	345.567	140.195
Pced1b	0.000293466	0.00316562	2.01111	2.01111	88.3194	43.9158
Rnf19a	0.000296282	0.0031935	1.36308	1.36308	495.498	363.515
Foxo4	0.000297127	0.0032001	0.645289	-1.54969	155.596	241.126
Fhod3	0.000299652	0.00322477	0.670469	-1.49149	1138.27	1697.73
Eno1b	0.000301318	0.00324017	1.82646	1.82646	204.13	111.763
Oma1	0.000301893	0.00324381	0.749998	-1.33334	1169.37	1559.17
mt-Nd6	0.000302278	0.00324542	0.762175	-1.31203	55138.2	72343.2
Dnajc3	0.000304029	0.0032596	1.34451	1.34451	1121.24	833.942
Gm5879	0.000304071	0.0032596	1.69038	1.69038	126.026	74.5551
Mob3c	0.000305971	0.00327741	1.50622	1.50622	199.462	132.425
Desi1	0.000306221	0.00327754	0.670461	-1.49151	163.968	244.56
Gpi-ps	0.000313882	0.00335693	1.4253	1.4253	516.99	362.724
Ilk	0.000314274	0.00335851	1.31703	1.31703	4349.21	3302.27
Ifi204	0.000314645	0.00335987	1.93599	1.93599	191.18	98.7504
Copg1	0.000316086	0.00337264	1.37699	1.37699	3104.39	2254.49
Rnf123	0.000319544	0.00340691	0.762173	-1.31204	1235.61	1621.17
Dusp8	0.000321594	0.00342611	0.749516	-1.33419	2038.69	2720.01
Man2a1	0.000323907	0.00344407	1.82411	1.82411	392.188	215.002
Crispld1	0.000324343	0.00344407	1.8867	1.8867	115.394	61.1621
Syt5	0.000324502	0.00344407	3.56779	3.56779	67.7387	18.9862
Ptpn3	0.000324524	0.00344407	0.599586	-1.66782	308.453	514.443
Celf4	0.00032453	0.00344407	3.30565	3.30565	49.5604	14.9927
Lrrc61	0.000324972	0.0034461	0.670658	-1.49107	176.535	263.226
Bzw1	0.00032526	0.00344651	1.34564	1.34564	3059.92	2273.95
Mfap3	0.000325741	0.00344895	1.33339	1.33339	817.762	613.296
Gpnmb	0.000326865	0.00345819	2.63797	2.63797	234.098	88.7417
Rasa3	0.000327397	0.00346116	1.5908	1.5908	862.983	542.485
Tspan4	0.000329427	0.00347995	1.43715	1.43715	3257.17	2266.41
Tmem25	0.000329968	0.003483	0.671624	-1.48893	529.597	788.532
Satb1	0.000332051	0.00350229	0.619827	-1.61335	199.943	322.578
Sobp	0.000335203	0.00353284	0.595668	-1.67879	90.4258	151.806
Irak4	0.000340909	0.00359023	1.53444	1.53444	205.956	134.222
Ifrd2	0.000344591	0.00362579	0.709227	-1.40999	1194.16	1683.76
Vcan	0.000344812	0.00362579	2.36244	2.36244	343.948	145.59
Tha1	0.000346608	0.00364102	0.640201	-1.56201	170.958	267.039
Gm28875	0.000346789	0.00364102	1.44909	1.44909	1051.79	725.827
Rbfox1	0.000357694	0.00375266	0.666681	-1.49997	687.258	1030.86
Gm50114	0.000360911	0.00378352	1.45975	1.45975	293.482	201.049
Ndufa4l2	0.000362317	0.00379443	1.91011	1.91011	2622.66	1373.04
Lmod3	0.000362502	0.00379443	0.646725	-1.54625	2371.04	3666.23
Mpped2	0.000363117	0.00379798	0.54425	-1.83739	96.8143	177.886
Ssr1	0.000371188	0.00387945	1.30375	1.30375	3084.31	2365.71
Chn1	0.000372109	0.00388612	1.57761	1.57761	551.428	349.533
Rgs11	0.000373559	0.00389832	3.14333	3.14333	52.5638	16.7223
Mkrn1	0.000374717	0.00390744	0.581887	-1.71855	525.481	903.064
Hrct1	0.000376058	0.00391845	1.92664	1.92664	562.59	292.005
Fam174b	0.000377093	0.00392627	0.645842	-1.54837	2061.46	3191.89
Shcbp1	0.000379293	0.0039462	3.38063	3.38063	62.1088	18.372
Cttnbp2nl	0.000381828	0.00396957	1.77149	1.77149	512.871	289.514
Pgam1	0.00038229	0.00397099	1.44856	1.44856	2451.63	1692.46
Lgi1	0.000382618	0.00397099	0.387017	-2.58386	55.8223	144.237
Cdo1	0.000382829	0.00397099	2.87296	2.87296	138.814	48.3175
Vwa5a	0.000383924	0.00397889	1.34441	1.34441	732.916	545.158
As3mt	0.000384271	0.00397889	0.753359	-1.32739	1683.2	2234.27
Rnf150	0.000384458	0.00397889	0.61029	-1.63856	201.354	329.932
Siglece	0.000388398	0.00401665	0.42064	-2.37733	21.6168	51.3901
Stard4	0.000389022	0.00402009	1.69253	1.69253	172.474	101.903
Carnmt1	0.000392386	0.00405181	0.65292	-1.53158	271.803	416.288
Ppp1r3d	0.000395134	0.00407714	0.535965	-1.86579	55.0219	102.659
Tmem82	0.000398717	0.00411103	0.600463	-1.66538	1078.52	1796.15
Lman2l	0.000400762	0.00412902	0.66923	-1.49425	501.822	749.85
Septin5	0.000401602	0.00413458	1.9317	1.9317	162.624	84.1873
Rbm3-ps	0.000402203	0.00413768	2.83966	2.83966	42.3752	14.9226
Sphk1	0.000405647	0.00416999	2.84141	2.84141	145.654	51.2613
Carmil1	0.000411063	0.00422251	1.77106	1.77106	150.949	85.2311
Wfs1	0.000414119	0.00425074	0.708676	-1.41108	1710.15	2413.16
Gldc	0.000418679	0.00429269	2.79379	2.79379	41.7139	14.931
Klhl13	0.000418829	0.00429269	1.54649	1.54649	647.032	418.387
Aif1	0.000421482	0.00431667	0.519502	-1.92492	51.5777	99.2831
Heph	0.000422281	0.00432163	2.38381	2.38381	73.2829	30.742
Ramp3	0.000423286	0.0043287	2.09795	2.09795	469.613	223.844
Sf3b1	0.000424863	0.00434161	1.22801	1.22801	3827.28	3116.67
Arxes2	0.000431855	0.00440979	3.64484	3.64484	52.4313	14.3851
Steap4	0.000437018	0.0044592	1.53555	1.53555	1563.76	1018.37
Sesn2	0.000437537	0.00446119	1.90624	1.90624	119.407	62.6401
Col4a3	0.000441881	0.00450216	1.9625	1.9625	363.543	185.244
Ctbp1	0.000446313	0.00454394	0.711908	-1.40467	617.565	867.478
Adamts7	0.000446792	0.00454547	0.571194	-1.75072	229.857	402.416
Tsc22d3	0.000448771	0.00456223	1.5306	1.5306	8791.81	5744.05
Dctpp1	0.000452443	0.00459486	0.674084	-1.48349	556.113	824.99
Clasp1	0.000452648	0.00459486	0.715588	-1.39745	2841.47	3970.82
Sybu	0.000453978	0.00460497	0.559116	-1.78854	170.129	304.281
Man2b2	0.000460477	0.00466745	1.3863	1.3863	583.601	420.978
Slc20a2	0.000462754	0.00468693	0.761036	-1.314	2293.25	3013.33
Hdac11	0.000463189	0.00468693	0.652806	-1.53185	311.915	477.806
Prkag3	0.000463419	0.00468693	0.519513	-1.92488	50.6402	97.4764
Stat6	0.000465224	0.00470173	1.26312	1.26312	1959.69	1551.46
Rasl11a	0.000470058	0.0047464	2.11524	2.11524	93.5067	44.2061
Tmem150c	0.000470333	0.0047464	0.593768	-1.68416	154.051	259.447
Dsn1	0.000478349	0.00482376	2.28052	2.28052	77.7588	34.0969
Trim7	0.000479808	0.00483494	0.591267	-1.69128	157.18	265.836
Mical2	0.000483853	0.00487213	1.53984	1.53984	1934.81	1256.5
Hectd2os	0.000488478	0.00491511	1.53932	1.53932	395.709	257.068
Pgf	0.00048951	0.0049219	3.37326	3.37326	1169.76	346.776
Plekhj1	0.000490754	0.0049308	0.683606	-1.46283	438.793	641.881
Mtln	0.000492616	0.00494028	0.658829	-1.51785	972.999	1476.86
Tat	0.00049272	0.00494028	7.91934	7.91934	40.8514	5.15843
Ebpl	0.000492773	0.00494028	0.613453	-1.63012	122.705	200.023
Hcls1	0.000497226	0.0049813	1.70562	1.70562	308.965	181.146
Slc9a3r1	0.000497704	0.00498246	1.53643	1.53643	240.528	156.55
Elmo2	0.000498283	0.00498464	1.35569	1.35569	888.167	655.141
Npc2	0.000499829	0.00499455	1.29794	1.29794	3396.49	2616.84
Ankrd27	0.000500107	0.00499455	1.44357	1.44357	418.838	290.141
Slc25a20	0.000500362	0.00499455	0.700942	-1.42665	6423.08	9163.5
Selenof	0.000503193	0.00501918	1.37422	1.37422	4248.54	3091.6
Focad	0.000505109	0.00503464	0.709472	-1.4095	224.059	315.811
Penk	0.000509476	0.00507297	0.475435	-2.10334	237.587	499.725
Csnk1d	0.00050969	0.00507297	1.33095	1.33095	1443.3	1084.41
Btg3	0.000512304	0.00509262	1.79251	1.79251	101.248	56.4838
Sbk1	0.000512404	0.00509262	0.589383	-1.69669	716.929	1216.41
Fcrls	0.000512836	0.00509323	0.386614	-2.58656	77.2246	199.746
Ccser2	0.000514156	0.00510266	0.796853	-1.25494	2995.44	3759.09
Islr	0.000515983	0.00511711	1.86313	1.86313	2047.33	1098.87
Tmem176b	0.000519699	0.00515025	1.67179	1.67179	2246.64	1343.85
Yipf5	0.000522769	0.00517127	1.35095	1.35095	870.474	644.342
Slc25a15	0.000522981	0.00517127	0.678652	-1.47351	154.093	227.057
Prr11	0.000523028	0.00517127	3.77385	3.77385	31.6351	8.38273
Mfap4	0.000523322	0.00517127	4.09242	4.09242	3602.78	880.354
Fgl2	0.000523701	0.00517131	1.74247	1.74247	955.977	548.634
Ergic1	0.000526368	0.00519392	1.36436	1.36436	1092.66	800.862
Ywhab	0.000532367	0.00524936	1.42473	1.42473	1787.17	1254.39
Fabp3-ps1	0.00053616	0.00528297	0.716921	-1.39485	4176.01	5824.92
Six5	0.000537205	0.00528949	0.543393	-1.84029	93.8342	172.682
Fgf16	0.000537887	0.00529242	0.517715	-1.93156	61.5639	118.915
Adss	0.000538599	0.00529565	1.55206	1.55206	181.624	117.021
Ifit1	0.000539281	0.00529857	1.95335	1.95335	430.474	220.377
AI839979	0.00053987	0.00530057	0.513067	-1.94906	92.1532	179.613
Aldh3b1	0.000541476	0.00531256	1.87208	1.87208	177.716	94.9295
Ctsz	0.000547573	0.00536855	1.55543	1.55543	2078.34	1336.19
Ms4a4d	0.000548936	0.00537809	1.53828	1.53828	628.259	408.415
Fen1	0.000552104	0.00540528	1.52943	1.52943	447.341	292.488
Wnk1	0.000553188	0.00541205	0.634266	-1.57663	1747.89	2755.76
Ubfd1	0.000559401	0.00546895	0.669608	-1.49341	294.769	440.211
Gm9800	0.000561915	0.00548963	1.63153	1.63153	195.168	119.623
Nrd1	0.000565509	0.00551778	0.71685	-1.39499	1457.36	2033
Fas	0.000565712	0.00551778	1.6201	1.6201	789.883	487.553
Alox12	0.000565998	0.00551778	0.472573	-2.11607	143.701	304.081
Cenpu	0.000566761	0.00552131	2.64599	2.64599	41.771	15.7865
F11r	0.000567741	0.00552695	1.33871	1.33871	3081.41	2301.78
Tnfrsf26	0.000568249	0.00552798	2.1582	2.1582	77.9211	36.1046
Ifngr2	0.000569141	0.00553276	0.627642	-1.59327	3640.98	5801.05
Mreg	0.00057645	0.00559986	0.554815	-1.8024	75.0874	135.338
Ece1	0.000577352	0.00560467	1.54666	1.54666	4173.29	2698.26
Faap20	0.000580218	0.00562852	1.44322	1.44322	307.543	213.095
Tgfbr3l	0.000589242	0.00571204	0.620382	-1.61191	77.3448	124.673
Ldha-ps2	0.000592205	0.00573672	1.96992	1.96992	142.01	72.0891
Siva1	0.000593172	0.00574206	0.73042	-1.36908	995.078	1362.34
Nde1	0.000595668	0.00576216	1.44752	1.44752	1949.24	1346.61
Mocs2	0.000596303	0.00576426	1.35702	1.35702	1634.34	1204.36
Phyhip	0.000598115	0.00577772	0.739643	-1.352	1191.04	1610.3
Lingo3	0.000599527	0.00578731	0.445641	-2.24396	34.0807	76.4757
Itpripl1	0.000600006	0.00578787	1.65332	1.65332	1265.18	765.234
Rgl3	0.000602293	0.00580444	0.589338	-1.69682	102.302	173.588
Hsd17b12	0.000602817	0.00580444	1.42089	1.42089	920.846	648.076
Gm14328	0.000602988	0.00580444	3.02332	3.02332	37.6299	12.4466
Dnlz	0.000604211	0.00581216	0.649565	-1.53949	690.559	1063.11
Hid1	0.000606839	0.00583336	1.7232	1.7232	123.394	71.6078
Slc16a6	0.000607981	0.00584026	1.62426	1.62426	313.074	192.748
Stap2	0.000610133	0.00585685	1.42347	1.42347	1026.8	721.338
Tubb4b	0.000613229	0.00588247	1.42275	1.42275	9677.67	6802.09
Sting1	0.000616491	0.00590965	1.52995	1.52995	267.473	174.825
Acot1	0.00061898	0.00592938	0.351903	-2.8417	21.1596	60.1291
Patj	0.000619456	0.00592982	0.681444	-1.46747	179.062	262.769
Api5	0.000620617	0.0059368	1.2969	1.2969	1071	825.818
Gatb	0.000622749	0.00595306	0.724079	-1.38107	1367.72	1888.91
Slc25a33	0.000625413	0.00597439	0.573631	-1.74328	81.4539	141.997
Jazf1	0.00063004	0.00601442	2.14215	2.14215	74.6638	34.8547
Phlda1	0.000630499	0.00601463	0.567309	-1.76271	566.009	997.709
Frmpd3	0.000631427	0.00601931	0.449912	-2.22266	40.4122	89.8225
Ly6d	0.000633591	0.00603577	0.200145	-4.99638	7.03993	35.1741
Gm10123	0.000635228	0.00604718	1.36521	1.36521	368.531	269.945
Rbbp8	0.000639165	0.00608045	1.64791	1.64791	143.919	87.3342
Nans	0.00064216	0.00610473	1.37958	1.37958	399.543	289.613
Rapgef5	0.000646365	0.00614046	1.42577	1.42577	771.113	540.838
Raf1	0.000650684	0.00617477	0.759934	-1.3159	1329.54	1749.54
Cdh4	0.000650873	0.00617477	0.493512	-2.0263	97.4278	197.417
Cp	0.000655675	0.00621605	1.65572	1.65572	3446.17	2081.37
Ccdc117	0.000658425	0.00623783	0.561932	-1.77957	108.431	192.961
Ubr3	0.000659042	0.00623938	0.706725	-1.41498	695.655	984.336
Aacs	0.000660548	0.00624934	1.69633	1.69633	270.853	159.67
Septin7	0.000661621	0.0062552	1.32123	1.32123	5278.62	3995.23
Phlda3	0.000663622	0.00626982	2.17968	2.17968	321.376	147.442
Mme	0.000667359	0.00629885	0.405244	-2.46765	39.4323	97.3049
Prkcg	0.00066761	0.00629885	2.46484	2.46484	114.502	46.4543
Mllt6	0.000668277	0.00630083	0.720246	-1.38841	329.42	457.371
Hhipl1	0.00066979	0.00631078	2.69165	2.69165	100.456	37.3213
Ndrg4	0.000670429	0.00631248	1.57635	1.57635	24742.2	15695.9
Lynx1	0.000673518	0.00633723	0.755539	-1.32356	5120.07	6776.71
Snhg5	0.000678837	0.00638292	1.42206	1.42206	316.284	222.413
Usf2	0.000680028	0.00638976	0.686273	-1.45715	323.736	471.731
Prrg2	0.000681606	0.00640022	1.62515	1.62515	462.937	284.858
Rbm22	0.000685368	0.00643116	1.26856	1.26856	854.506	673.603
Plau	0.000687714	0.00644878	2.38548	2.38548	42.6742	17.8891
Dnttip2	0.000689608	0.00646215	1.34112	1.34112	1617.67	1206.21
Wdr62	0.000697325	0.00653002	2.81359	2.81359	46.9969	16.7035
Mia2	0.000698076	0.00653261	0.68685	-1.45592	880.353	1281.73
Pparg	0.000699231	0.00653897	2.31492	2.31492	645.627	278.898
Stat5a	0.000700659	0.00654788	0.656379	-1.52351	340.476	518.718
Gchfr	0.000702898	0.00656435	0.549277	-1.82057	196.081	356.979
Nudt15	0.000704417	0.00657408	0.689712	-1.44988	180.365	261.508
Ttc33	0.000708799	0.00660857	0.763177	-1.31031	793.081	1039.18
Map2k7	0.000709072	0.00660857	0.757824	-1.31957	702.255	926.673
Calu	0.000711519	0.0066269	1.33293	1.33293	8594.56	6447.89
Agpat1	0.000714463	0.00664982	0.757225	-1.32061	567.652	749.647
Cenpw	0.00071672	0.00666632	2.21453	2.21453	56.9534	25.718
Mapk3	0.00071922	0.00668506	1.47013	1.47013	1373.17	934.042
Cdc42se1	0.000724153	0.00672638	1.28842	1.28842	683.81	530.734
Coro1b	0.000726822	0.00674661	1.38967	1.38967	2441.43	1756.84
Max	0.000727902	0.00675209	1.59026	1.59026	802.344	504.535
Wdr41	0.00072864	0.00675438	0.64054	-1.56118	133.969	209.15
Ppa2	0.000746592	0.00691615	0.665078	-1.50358	754.619	1134.63
Dnmt3a	0.000747991	0.00692445	0.664826	-1.50415	645.199	970.479
Sec31a	0.000750605	0.00693967	1.35729	1.35729	2985.56	2199.65
Snhg15	0.000750643	0.00693967	1.87856	1.87856	129.578	68.9774
Cmtm6	0.000753959	0.00696565	1.40407	1.40407	730.097	519.985
Speg	0.000756745	0.0069867	0.651374	-1.53522	872.185	1338.99
Traf1	0.000761533	0.0070262	1.993	1.993	79.5874	39.9334
Ppfibp1	0.000773082	0.00712684	1.4368	1.4368	1070.11	744.784
Csnk1g2	0.000774096	0.00712684	0.643578	-1.55381	219.333	340.803
Ssrp1	0.00077421	0.00712684	1.23097	1.23097	1423.1	1156.08
Svep1	0.00077451	0.00712684	2.33027	2.33027	439.469	188.592
Srgn	0.000781451	0.00718346	1.84049	1.84049	1614.24	877.071
Wsb1	0.000781935	0.00718346	1.44763	1.44763	433.403	299.388
Numa1	0.00078235	0.00718346	0.649003	-1.54083	552.609	851.474
Myl2	0.00078275	0.00718346	0.630065	-1.58714	54735.7	86873
Casp6	0.000783752	0.00718787	1.45623	1.45623	628.436	431.549
Klk14	0.000786679	0.00720841	5.02065	5.02065	38.0466	7.57802
Leprot	0.000787038	0.00720841	1.43779	1.43779	2067.25	1437.79
Kcng2	0.000789702	0.007228	0.583586	-1.71354	307.045	526.135
Pcsk4	0.00079294	0.00725282	0.386165	-2.58957	19.2418	49.828
Lhpp	0.000794212	0.00725964	0.661817	-1.51099	406.85	614.747
Wdr1	0.000794795	0.00726014	1.38848	1.38848	6677.93	4809.51
Lsmem2	0.00079642	0.00727017	0.498853	-2.0046	137.298	275.227
Tspan9	0.00080536	0.00734691	1.46436	1.46436	1612.23	1100.98
Gramd1b	0.000814816	0.00742825	0.641181	-1.55962	203.507	317.394
Uckl1os	0.000824523	0.00751178	0.483852	-2.06675	38.006	78.5489
Ybx1	0.000829541	0.00754784	0.798083	-1.253	1857.3	2327.2
Crybb1	0.000829577	0.00754784	0.292076	-3.42376	12.9866	44.4631
Rhog	0.00083099	0.0075557	1.50115	1.50115	791.334	527.151
Ifit2	0.000833951	0.00757762	1.57641	1.57641	469.081	297.563
Heatr5b	0.000841983	0.00764556	0.65188	-1.53402	497.399	763.021
Prkch	0.000843088	0.00765056	1.51402	1.51402	375.446	247.98
Usp18	0.000846309	0.00767473	1.78291	1.78291	473.933	265.82
Msl1	0.000851662	0.00771819	0.727774	-1.37405	615.907	846.288
Cdh5	0.00085236	0.00771943	1.66029	1.66029	2537.67	1528.45
Aig1	0.000856554	0.00775091	0.73281	-1.36461	639.167	872.214
Polk	0.000856961	0.00775091	1.65353	1.65353	193.676	117.129
Cul4b	0.000857795	0.00775336	1.49869	1.49869	194.36	129.686
Gm44386	0.000862908	0.0077943	0.678006	-1.47491	1086.64	1602.7
Pik3r3	0.000863455	0.0077943	1.45443	1.45443	250.968	172.554
Zbtb9	0.000869145	0.00784052	2.29581	2.29581	47.7172	20.7844
Armcx3	0.000876667	0.0079032	1.48519	1.48519	698.728	470.462
Ephb3	0.000878245	0.00790711	0.594548	-1.68195	95.6225	160.832
Tor3a	0.000878248	0.00790711	1.39211	1.39211	462.315	332.097
Rnasel	0.000885572	0.00796783	1.96093	1.96093	162.996	83.1218
Fam114a1	0.00088849	0.00798538	1.81343	1.81343	850.872	469.206
Fli1	0.000888682	0.00798538	1.60569	1.60569	1008.25	627.928
Mis18a	0.000890938	0.00800043	1.69402	1.69402	127.532	75.2835
Rbbp4	0.000891817	0.00800311	1.27185	1.27185	4351.81	3421.64
Smim11	0.000895444	0.00802961	0.729008	-1.37173	1543.63	2117.44
Slc27a1	0.000895936	0.00802961	0.654018	-1.52901	3616.59	5529.8
Frmd6	0.00089807	0.00803597	0.711422	-1.40563	519.983	730.907
BC003965	0.000898486	0.00803597	0.726183	-1.37706	1263.93	1740.51
Ly6e	0.000898557	0.00803597	1.50102	1.50102	8701.45	5797.04
Aars2	0.000898978	0.00803597	0.614083	-1.62844	345.647	562.867
Gm3839	0.000900623	0.00804545	1.62949	1.62949	448.541	275.265
Endog	0.000903861	0.00806914	0.554908	-1.8021	91.0452	164.073
Dglucy	0.000905712	0.00808043	0.710468	-1.40752	1436.48	2021.88
Map3k20	0.000906474	0.00808199	0.722425	-1.38423	2714.27	3757.16
Hspd1-ps3	0.000911865	0.0081248	0.661442	-1.51185	225.835	341.428
Ulk2	0.000912717	0.00812713	0.698287	-1.43208	379.143	542.961
Itgam	0.000916027	0.00814901	2.49354	2.49354	127.457	51.1148
Top1mt	0.000916724	0.00814901	0.694032	-1.44086	156.079	224.888
Fam185a	0.000917185	0.00814901	0.54617	-1.83093	87.8001	160.756
Bmx	0.00091754	0.00814901	2.63685	2.63685	147.729	56.025
Ilrun	0.000921092	0.00817528	0.714303	-1.39997	1028.4	1439.73
Camk2g	0.00092432	0.00819865	0.801672	-1.24739	1158.72	1445.38
Cdk18	0.000931106	0.00825353	0.563057	-1.77602	168.409	299.098
Pomgnt1	0.000932008	0.00825621	0.719031	-1.39076	315.462	438.732
Echdc3	0.000938154	0.00830532	0.685926	-1.45788	671.173	978.491
Elovl6	0.000950146	0.00840608	2.89716	2.89716	58.7382	20.2744
Fxn	0.000953789	0.00843095	0.730831	-1.36831	709.381	970.65
Mmp15	0.000954182	0.00843095	0.702177	-1.42414	554.022	789.006
Trak1	0.000964659	0.0085138	0.777933	-1.28546	2142.05	2753.52
Gm11814	0.000964795	0.0085138	1.93103	1.93103	115.608	59.8684
Clspn	0.000973113	0.00858171	3.5394	3.5394	29.9354	8.45776
Sri	0.000979257	0.00862543	1.52211	1.52211	2381.34	1564.5
Agtpbp1	0.000979323	0.00862543	0.782478	-1.27799	1069.51	1366.82
Mir22hg	0.000981728	0.00864109	1.8156	1.8156	911.509	502.044
Ddx39	0.000984742	0.00866208	1.36739	1.36739	1330	972.656
Prkar1a	0.000985445	0.00866273	1.49594	1.49594	20375.5	13620.5
Cgn	0.000992934	0.008723	5.72784	5.72784	25.3246	4.42132
Ppfia4	0.0010013	0.00879086	0.584562	-1.71068	50.1414	85.776
Gm49391	0.00100283	0.00879873	2.12012	2.12012	157.8	74.4299
Atg16l2	0.00100957	0.00885223	0.610557	-1.63785	241.275	395.172
Gm7809	0.00101096	0.00885876	2.68942	2.68942	38.5207	14.323
Fry	0.00103953	0.00910328	1.45771	1.45771	2023.03	1387.81
Gsta1	0.00104035	0.00910471	0.518351	-1.9292	95.179	183.619
Yjefn3	0.00104407	0.00913148	0.582946	-1.71543	182.83	313.631
Pold2	0.00105231	0.00919767	0.798909	-1.25171	780.313	976.723
Rgma	0.00105717	0.00923432	0.599541	-1.66794	177.972	296.847
Imp3	0.00106023	0.00925513	0.673424	-1.48495	459.264	681.984
Ccdc8	0.00106435	0.00928528	2.81412	2.81412	127.045	45.1456
Pear1	0.00106598	0.00929355	1.43813	1.43813	863.644	600.534
Sez6l2	0.00106893	0.00931343	2.1372	2.1372	131.215	61.3959
Lrrfip2	0.00107309	0.00934379	0.714825	-1.39894	597.286	835.569
Ctsl	0.00107726	0.00937415	1.52705	1.52705	7560.13	4950.79
Ahsa1	0.0010815	0.00940506	0.743907	-1.34425	2350.69	3159.93
Gstk1	0.00108684	0.00944553	0.734908	-1.36071	1546.35	2104.14
Fabp3	0.00108875	0.00945089	0.695967	-1.43685	151309	217409
Plpp5	0.00108882	0.00945089	1.37658	1.37658	422.017	306.569
Col8a1	0.00108977	0.00945311	3.06516	3.06516	2140.66	698.384
Soga1	0.0010961	0.00950207	1.77369	1.77369	97.7385	55.1046
Smap2	0.00109817	0.00951403	0.618015	-1.61808	239.904	388.185
Gm5869	0.00109924	0.00951729	2.01704	2.01704	83.0194	41.1591
Ltbr	0.00110933	0.00959862	1.43012	1.43012	879.667	615.101
Mical1	0.00111085	0.00960369	1.56962	1.56962	531.841	338.834
Alpk3	0.00111131	0.00960369	0.71374	-1.40107	2935.5	4112.84
Dll1	0.00111337	0.00961543	0.529441	-1.88879	33.4915	63.2582
4833427F10Rik	0.00111567	0.0096293	2.58771	2.58771	39.2975	15.1862
Impa1	0.00111756	0.00963953	1.32773	1.32773	747.973	563.349
Slc37a3	0.00112538	0.00970097	1.36971	1.36971	438.291	319.989
Ttr	0.0011263	0.00970279	4.69532	4.69532	38.9507	8.29565
Glipr1	0.0011292	0.00971723	2.39414	2.39414	45.8464	19.1494
Pdp1	0.00112939	0.00971723	0.656123	-1.5241	406.735	619.906
C920021L13Rik	0.00113724	0.00977623	1.5989	1.5989	130.341	81.5194
Mettl18	0.00113766	0.00977623	0.650936	-1.53625	97.8214	150.278
Gm13066	0.00114065	0.00979579	2.1179	2.1179	49.1077	23.187
Hp	0.00114414	0.00981963	4.66349	4.66349	709.678	152.178
Gtf3c1	0.00114634	0.00983239	0.71255	-1.40341	556.803	781.423
Clec9a	0.00115048	0.00986174	2.24579	2.24579	47.1171	20.9802
A4galt	0.00115158	0.00986502	1.76678	1.76678	264.741	149.844
Angel1	0.00115302	0.00987124	0.65039	-1.53754	107.456	165.217
B4galt1	0.00116594	0.0099748	1.40744	1.40744	3724.53	2646.32
Aqp8	0.00116656	0.0099748	0.510584	-1.95854	36.7992	72.0729
Tpsab1	0.00117128	0.0100035	4.85882	4.85882	27.2776	5.61405
Rnf185	0.00117137	0.0100035	1.35853	1.35853	860.008	633.042
Ctsa	0.00117336	0.0100143	1.26445	1.26445	6800.34	5378.11
Dhrs7c	0.00118208	0.0100824	0.690128	-1.44901	1619.24	2346.29
Rab8a	0.00118632	0.0101124	1.26313	1.26313	1705.93	1350.56
Csrp2	0.00118752	0.010116	1.96168	1.96168	1181.67	602.374
Gstp1	0.00118822	0.010116	0.811474	-1.23232	7177.74	8845.3
Pira2	0.00118932	0.0101191	3.48327	3.48327	29.9706	8.60417
Hccs	0.00119258	0.0101406	0.743932	-1.34421	436.24	586.398
Myo18a	0.00119494	0.0101544	0.700455	-1.42764	2185.82	3120.57
Rundc1	0.00119637	0.0101603	0.660461	-1.51409	154.269	233.578
Hfe	0.00120275	0.0102082	1.43007	1.43007	2214.86	1548.78
Katnb1	0.00120694	0.0102375	1.35026	1.35026	614.474	455.078
Rhoq	0.00120828	0.0102425	0.690979	-1.44722	632.966	916.043
Rrad	0.00120956	0.0102471	0.667007	-1.49923	3244.83	4864.76
Gid4	0.00121108	0.0102536	0.752463	-1.32897	951.703	1264.78
Enpp3	0.00121348	0.0102676	1.60589	1.60589	177.819	110.729
Eprn	0.00121688	0.0102901	2.94771	2.94771	136.763	46.3963
Bcr	0.00122117	0.01032	1.75481	1.75481	314.082	178.984
Cd72	0.00122558	0.010351	0.511799	-1.95389	75.6633	147.838
Gm29216	0.00123217	0.0103958	0.738392	-1.35429	228583	309568
Gm13943	0.00123253	0.0103958	2.39496	2.39496	44.4852	18.5745
Rgs5	0.00123315	0.0103958	1.55097	1.55097	7953.89	5128.34
Prim1	0.00123703	0.0104221	1.99362	1.99362	78.459	39.3549
Cdc42ep4	0.00124206	0.010458	1.8285	1.8285	883.219	483.028
Gstp2	0.00125141	0.0105285	0.686174	-1.45736	254.629	371.085
Armcx2	0.00125195	0.0105285	1.61365	1.61365	318.75	197.533
Cd38	0.0012537	0.0105363	1.6058	1.6058	754.164	469.65
Tuft1	0.00125442	0.0105363	2.57258	2.57258	89.5859	34.8234
Cdkn1c	0.00125793	0.0105594	0.529804	-1.88749	96.0937	181.376
Lama4	0.00126305	0.0105959	1.40348	1.40348	1397.19	995.515
Slc20a1	0.00126396	0.0105971	1.53288	1.53288	693.944	452.706
Maoa	0.00126497	0.0105991	1.62264	1.62264	135.532	83.5258
Necab3	0.00127281	0.0106583	3.97474	3.97474	38.5033	9.687
Gpr160	0.00127647	0.0106825	2.22999	2.22999	242.488	108.739
Slc2a9	0.00128676	0.0107621	2.53787	2.53787	48.7966	19.2274
Serpina3g	0.00128881	0.0107727	3.7101	3.7101	34.6487	9.33903
Coprs	0.00129123	0.0107864	0.632232	-1.5817	278.43	440.393
Mif4gd	0.00129679	0.0108262	0.789828	-1.2661	1076.39	1362.82
Nipsnap3b	0.00130412	0.0108738	1.47041	1.47041	332.569	226.174
Trip13	0.00130473	0.0108738	3.46938	3.46938	30.1967	8.70378
Nppb	0.00130486	0.0108738	2.59447	2.59447	15470.9	5963.05
Golga4	0.00131005	0.0109105	0.69297	-1.44306	2625.54	3788.82
Cxcl14	0.00131149	0.0109159	0.353589	-2.82814	64.2352	181.666
Gm20712	0.00131585	0.0109393	0.488492	-2.04711	23.1595	47.4102
Smagp	0.00131589	0.0109393	1.7116	1.7116	184.762	107.947
1810014B01Rik	0.00131696	0.0109416	0.623059	-1.60499	212.041	340.323
Azin1	0.00132131	0.0109711	1.29232	1.29232	2110.52	1633.12
Sema3f	0.00132328	0.0109808	1.96095	1.96095	150.621	76.8106
Jpt2	0.00132797	0.0110131	1.71682	1.71682	290.771	169.366
Cog5	0.00132928	0.0110174	0.771097	-1.29685	493.764	640.34
Kctd17	0.00133142	0.0110285	1.68377	1.68377	362.312	215.179
Mcat	0.00133433	0.0110459	0.677174	-1.47673	141.853	209.478
Traip	0.00133583	0.0110517	2.43421	2.43421	46.8188	19.2337
Smim19	0.00133951	0.0110755	0.669183	-1.49436	497.749	743.815
Igsf3	0.00134186	0.0110805	1.4093	1.4093	1601.23	1136.19
Vtn	0.00134256	0.0110805	1.54673	1.54673	1687.65	1091.11
Acp6	0.00134376	0.0110805	0.766395	-1.30481	935.605	1220.79
Nabp1	0.00134393	0.0110805	1.53278	1.53278	1071.83	699.271
Taz	0.00134414	0.0110805	0.783299	-1.27665	995.932	1271.46
Itpr2	0.00135899	0.0111963	1.46781	1.46781	547.747	373.172
Alox5	0.00136445	0.0112345	0.515779	-1.93882	331.514	642.745
Lama5	0.00137948	0.0113494	0.625937	-1.5976	509.514	814.001
Gm42992	0.00138005	0.0113494	0.617948	-1.61826	134.813	218.162
Gbp10	0.00138288	0.0113618	2.44699	2.44699	83.4271	34.0937
Me1	0.00138376	0.0113618	0.740919	-1.34968	693.832	936.448
Hdac9	0.00138404	0.0113618	0.638948	-1.56507	241.698	378.274
Mrpl38	0.00138854	0.0113834	0.703672	-1.42112	1141.46	1622.15
Acsf2	0.00138899	0.0113834	0.615503	-1.62469	93.937	152.618
Ino80c	0.00138914	0.0113834	1.38854	1.38854	1244.35	896.158
Gas7	0.00139128	0.0113941	1.71345	1.71345	819.128	478.057
Gm45495	0.0013932	0.0114031	0.476361	-2.09925	32.1638	67.5198
Whrn	0.00140299	0.0114684	0.494499	-2.02225	92.6038	187.268
Ccdc141	0.00140304	0.0114684	0.769012	-1.30037	2528.62	3288.14
Stard7	0.00140369	0.0114684	0.719834	-1.38921	926.763	1287.47
Kif1b	0.00140656	0.0114851	0.702726	-1.42303	1493.56	2125.37
Atf7ip	0.00141773	0.0115693	0.793024	-1.261	971.554	1225.13
Cpne1	0.00141856	0.0115693	1.3806	1.3806	424.956	307.804
Ccdc28a	0.00142039	0.0115774	0.656291	-1.52371	277.021	422.101
Homer1	0.00142847	0.0116364	1.41095	1.41095	698.653	495.166
Nhlrc1	0.00143361	0.0116714	0.49208	-2.03219	40.7615	82.8351
Tsc2	0.00144094	0.0117185	0.800128	-1.2498	1447.74	1809.38
Gm13292	0.00144216	0.0117185	1.62509	1.62509	168.649	103.779
Gm9108	0.00144265	0.0117185	0.698512	-1.43161	491.705	703.932
Dap	0.0014428	0.0117185	1.76888	1.76888	1348.5	762.347
Col6a1	0.00145144	0.0117817	1.75087	1.75087	2269.19	1296.04
Ttn	0.00145584	0.0118105	0.675237	-1.48096	56393.1	83516
Mylip	0.00146171	0.0118511	1.4045	1.4045	378.661	269.606
Sele	0.00146536	0.0118737	2.31392	2.31392	83.6923	36.169
Myd88	0.00147568	0.0119458	1.3218	1.3218	442.361	334.666
BC025920	0.00147599	0.0119458	0.558381	-1.79089	43.6138	78.1076
Nop16	0.00148656	0.0120243	0.752281	-1.32929	617.219	820.464
Acaa1a	0.00148795	0.0120285	0.742307	-1.34715	1956.05	2635.1
Rmnd5a	0.00149309	0.012063	0.723411	-1.38234	475.808	657.728
Atg2a	0.0014973	0.0120898	0.662084	-1.51038	331.808	501.157
Llgl2	0.00150675	0.012159	0.597346	-1.67407	65.8481	110.234
Adrb1	0.00152406	0.0122915	0.477649	-2.09359	72.5606	151.912
Gm17546	0.00153015	0.0123292	0.438976	-2.27803	32.8339	74.7965
Pdzd3	0.00153052	0.0123292	0.558628	-1.7901	122.268	218.873
Stard5	0.00153953	0.0123945	1.5084	1.5084	296.032	196.256
Lrrc32	0.00155002	0.0124717	1.58275	1.58275	577.588	364.926
Abi3	0.00155193	0.0124797	1.46453	1.46453	962.105	656.939
Tram2	0.001556	0.0125052	1.59584	1.59584	460.663	288.665
Tmem117	0.00155718	0.0125073	0.707249	-1.41393	242.862	343.389
Ggct	0.00155943	0.0125182	0.682662	-1.46485	371.373	544.007
Emp3	0.00156195	0.0125311	1.62879	1.62879	1123.93	690.043
Itih4	0.0015667	0.0125619	3.20007	3.20007	131.906	41.2197
Gm6532	0.00158113	0.0126702	2.48124	2.48124	39.5081	15.9227
Mettl17	0.00158462	0.0126908	0.760137	-1.31555	466.305	613.448
Irak2	0.0015936	0.0127553	1.70875	1.70875	386.989	226.475
Acp2	0.00159613	0.0127681	1.24194	1.24194	978.549	787.918
Oasl2	0.00159738	0.0127707	1.70682	1.70682	484.271	283.727
Cep192	0.00160329	0.0128034	1.69596	1.69596	128.159	75.5675
Rapgef3	0.00160366	0.0128034	1.62408	1.62408	960.788	591.588
Gm14150	0.00160426	0.0128034	1.73688	1.73688	109.426	63.0012
Gba	0.00160698	0.0128177	1.46855	1.46855	602.997	410.607
Slc4a8	0.00161389	0.0128654	2.48423	2.48423	71.5761	28.8121
Marchf6	0.00161486	0.0128657	0.739259	-1.35271	1002.24	1355.74
Rab27a	0.00162144	0.0129061	1.69729	1.69729	133.173	78.462
Nme4	0.00162202	0.0129061	0.638066	-1.56724	178.603	279.913
Mmp9	0.00162275	0.0129061	0.25054	-3.99138	9.10522	36.3424
Cdc42	0.00162841	0.0129437	1.27101	1.27101	6351	4996.82
Gm4951	0.00163336	0.0129755	2.26717	2.26717	75.1187	33.1332
Ppfia1	0.00164013	0.0130218	1.46091	1.46091	492.367	337.027
Nr1d2	0.00164308	0.0130319	0.637193	-1.56938	744.038	1167.68
2010300C02Rik	0.00164329	0.0130319	3.96268	3.96268	32.2923	8.14911
Abcb10	0.0016513	0.013085	0.750335	-1.33274	435.552	580.477
Lpin3	0.0016519	0.013085	1.76121	1.76121	252.821	143.55
Mfap2	0.00165964	0.0131388	2.7795	2.7795	705.042	253.658
Ccl21b	0.00166645	0.0131851	0.503185	-1.98734	280.188	556.83
Nlgn2	0.00166818	0.0131913	2.13041	2.13041	140.977	66.1738
Plac9a	0.00167403	0.0132236	2.1996	2.1996	79.6012	36.189
Mhrt	0.00167419	0.0132236	0.68347	-1.46312	3239.95	4740.44
Shtn1	0.00168567	0.013301	1.71989	1.71989	110.973	64.5233
Maff	0.00168593	0.013301	2.72399	2.72399	71.3909	26.2082
H3f3b	0.00169203	0.0133384	1.32985	1.32985	9618.94	7233.09
Gpr35	0.0016926	0.0133384	4.20907	4.20907	28.4759	6.76537
Ehd4	0.00170337	0.0134156	1.4597	1.4597	11501.7	7879.47
Coq10a	0.00171499	0.0134994	0.716025	-1.3966	1013.69	1415.72
Eme1	0.00171997	0.0135161	2.83541	2.83541	33.1414	11.6884
Gm5855	0.00171999	0.0135161	1.68051	1.68051	77.4481	46.086
Gm10687	0.00172005	0.0135161	2.17691	2.17691	74.8219	34.3708
Chst1	0.00172645	0.0135512	2.10962	2.10962	91.5986	43.4194
Fuca1	0.00172648	0.0135512	1.34774	1.34774	1874.23	1390.65
Eps8	0.00173219	0.0135883	1.84535	1.84535	290.958	157.671
Mmp14	0.00173447	0.0135984	2.33516	2.33516	263.283	112.747
Slc25a27	0.00173636	0.0136054	0.61257	-1.63247	83.5397	136.376
Nmral1	0.00174275	0.0136477	2.01874	2.01874	206.546	102.314
Cd63	0.00174812	0.013682	1.40453	1.40453	7281.46	5184.27
Psme4	0.0017516	0.0137015	0.626399	-1.59643	1647.7	2630.43
Cd300lb	0.00176066	0.0137645	2.43782	2.43782	38.8047	15.9178
Mras	0.00176558	0.0137951	1.67916	1.67916	123.726	73.6831
Cdc7	0.00178285	0.0139222	2.64749	2.64749	65.5422	24.7564
Snrpn	0.00179103	0.0139781	1.51906	1.51906	7701.96	5070.22
Actn1	0.00179813	0.0140066	1.60239	1.60239	501.338	312.869
Zfp358	0.00179848	0.0140066	0.715327	-1.39796	339.781	475.001
Twnk	0.00179933	0.0140066	0.760948	-1.31415	587.556	772.136
Pdlim2	0.00179984	0.0140066	1.501	1.501	860.923	573.565
Slc2a1	0.00180017	0.0140066	1.39425	1.39425	1027.88	737.228
Ica1	0.00180078	0.0140066	1.3908	1.3908	495.366	356.173
Ddo	0.0018035	0.0140198	0.685809	-1.45813	970.674	1415.37
Aldh9a1	0.001805	0.0140236	0.741062	-1.34942	1034.63	1396.15
Rilpl1	0.00181478	0.0140916	0.676423	-1.47837	2835.66	4192.14
Lars	0.00181956	0.0141208	0.785284	-1.27343	1143.37	1455.99
Snapc1	0.0018223	0.0141341	0.764527	-1.308	229.134	299.707
Neu3	0.00182859	0.0141721	1.55337	1.55337	165.567	106.586
Pdss2	0.00182951	0.0141721	0.710356	-1.40774	587.591	827.179
Magi3	0.00183051	0.0141721	0.68027	-1.47001	275.598	405.131
Rnd2	0.00183131	0.0141721	1.77531	1.77531	65.2039	36.7282
Aqp7	0.00184709	0.0142861	0.586077	-1.70626	867.555	1480.27
Gpr27	0.00185212	0.0143152	0.555261	-1.80096	44.5407	80.2159
Ndufaf8	0.00185292	0.0143152	0.673363	-1.48508	1089.05	1617.33
Akap1	0.0018572	0.0143402	0.766072	-1.30536	1800.19	2349.9
Zbtb8a	0.0018599	0.0143517	1.55247	1.55247	129.165	83.1998
Degs1	0.00186078	0.0143517	1.35012	1.35012	2699.63	1999.55
Gm37829	0.00186298	0.0143607	0.754533	-1.32532	573.547	760.136
Tbc1d16	0.00186519	0.0143697	0.728889	-1.37195	591.669	811.741
Rapgef4	0.0018678	0.0143817	0.696173	-1.43643	480.59	690.331
Smim24	0.00187285	0.0144002	1.55865	1.55865	157.78	101.229
Cdc42ep2	0.00187302	0.0144002	1.40402	1.40402	975.806	695.009
Gdf15	0.00187333	0.0144002	2.70926	2.70926	57.4017	21.1872
Cnrip1	0.00187529	0.0144072	1.56062	1.56062	257.928	165.273
Ccdc107	0.00188397	0.0144628	0.708062	-1.41231	583.776	824.47
Crhr2	0.00188463	0.0144628	0.742489	-1.34682	488.634	658.103
Kdm3a	0.00189111	0.0145045	1.31121	1.31121	412.275	314.423
Sp3os	0.00189293	0.0145104	0.615903	-1.62363	141.496	229.738
Fnbp1l	0.00189777	0.0145393	1.53687	1.53687	215.328	140.108
Tango6	0.00190089	0.0145505	0.697456	-1.43378	278.247	398.946
Adamtsl2	0.00190216	0.0145505	3.32044	3.32044	1216.8	366.457
Rhpn2	0.00190239	0.0145505	1.6322	1.6322	231.027	141.543
Slc26a10	0.0019079	0.0145845	1.86202	1.86202	1724.95	926.387
Rmnd1	0.00191083	0.0145988	0.736942	-1.35696	1620.05	2198.35
Slc23a3	0.00191588	0.0146284	5.57239	5.57239	25.0747	4.4998
Rai2	0.00191683	0.0146284	0.704608	-1.41923	1005.84	1427.52
Kcnj2	0.00192004	0.0146449	0.735252	-1.36008	423.61	576.143
Rwdd1	0.00192122	0.0146457	0.731308	-1.36741	855.851	1170.3
Pck2	0.00192414	0.0146599	1.43694	1.43694	669.263	465.754
Actr2	0.00192616	0.0146672	1.2007	1.2007	3096.01	2578.5
Slc39a6	0.00192948	0.0146843	1.62713	1.62713	122.122	75.0539
B230369F24Rik	0.00193823	0.0147428	0.485993	-2.05764	100.859	207.532
Mst1r	0.00194113	0.0147503	2.00484	2.00484	103.074	51.4124
Mfhas1	0.00194137	0.0147503	0.715283	-1.39805	795.949	1112.77
Pkp2	0.00194862	0.0147973	0.653208	-1.53091	778.247	1191.42
Treml1	0.00195884	0.0148667	0.244776	-4.08536	12.5792	51.3905
Sh3rf1	0.00196127	0.0148769	1.4193	1.4193	219.454	154.622
H2-M3	0.00196664	0.0149095	1.35446	1.35446	313.06	231.132
Gm12224	0.00197266	0.0149468	0.455959	-2.19318	20.4332	44.8137
Slc1a4	0.0019762	0.0149654	1.83212	1.83212	88.8047	48.471
Spryd7	0.00198112	0.0149944	0.693793	-1.44135	723.986	1043.52
Acsl1	0.00198647	0.0150267	0.767002	-1.30378	11898.1	15512.5
Spidr	0.00198847	0.0150336	1.7552	1.7552	98.6994	56.2326
Slfn5	0.00199408	0.0150677	1.3697	1.3697	1413.08	1031.67
Wdtc1	0.00200304	0.0151271	0.720473	-1.38798	575.328	798.542
Utrn	0.00202337	0.0152723	1.25411	1.25411	1934.47	1542.5
Wls	0.00203011	0.0153148	1.471	1.471	2611.82	1775.54
Rap1gap2	0.00203211	0.0153215	0.701037	-1.42646	442.742	631.553
Scd4	0.00203533	0.0153324	3.05313	3.05313	1792.77	587.191
Plk4	0.00203579	0.0153324	2.21708	2.21708	45.3185	20.4407
Cenpl	0.00203833	0.0153399	2.41857	2.41857	65.6763	27.155
Hdgf	0.00203968	0.0153399	0.808402	-1.23701	1591.47	1968.67
Shc1	0.00204012	0.0153399	1.42408	1.42408	762.445	535.394
Gipr	0.00204516	0.0153694	2.8466	2.8466	34.7953	12.2235
Slain2	0.0020463	0.0153695	0.742797	-1.34626	657.589	885.288
Gm10435	0.00204741	0.0153695	0.491501	-2.03459	64.5207	131.273
H2-Q6	0.00204981	0.0153791	1.64485	1.64485	623.712	379.19
Mtg1	0.00206938	0.0155176	0.762	-1.31234	1052.03	1380.61
Ube2j1	0.00207806	0.0155661	1.29042	1.29042	707.81	548.51
Slc35d2	0.00207812	0.0155661	1.85395	1.85395	106.276	57.3242
P3h4	0.00210267	0.0157414	0.558993	-1.78893	144.984	259.367
Thy1	0.00210481	0.0157489	2.01383	2.01383	80.911	40.1777
B430306N03Rik	0.00210876	0.0157699	3.29791	3.29791	31.9279	9.68127
Zfp775	0.0021162	0.0158169	0.691394	-1.44635	482.846	698.366
Pcdhgc3	0.0021292	0.0159055	1.50597	1.50597	635.966	422.296
Robo4	0.00213038	0.0159057	1.52233	1.52233	1351.06	887.494
Clic3	0.00213609	0.0159397	4.72036	4.72036	48.2099	10.2132
Nipal3	0.00214451	0.0159939	0.718504	-1.39178	219.722	305.805
Mfng	0.00214795	0.0160108	1.54934	1.54934	429.897	277.471
Gm12896	0.0021504	0.0160205	0.797899	-1.25329	3407.91	4271.1
Gtf2i	0.00215346	0.0160294	0.758753	-1.31795	1716.14	2261.79
Grb14	0.00215393	0.0160294	0.762261	-1.31189	2715.09	3561.88
Gm16470	0.00216047	0.0160694	2.09397	2.09397	62.9309	30.0534
Pofut2	0.00216339	0.0160824	1.28144	1.28144	2069.99	1615.36
Rab7b	0.002165	0.0160857	1.65788	1.65788	302.463	182.439
Ckap4	0.00216739	0.0160948	1.57542	1.57542	543.715	345.125
Rrp9	0.0021699	0.0161024	0.733613	-1.36312	424.943	579.247
Cxadr	0.00217075	0.0161024	0.766122	-1.30528	444.11	579.686
Mertk	0.00217478	0.0161236	1.47684	1.47684	220.506	149.31
Rbp1	0.00217789	0.0161301	1.75523	1.75523	1127.7	642.477
Rpp40	0.002178	0.0161301	0.610202	-1.6388	98.9516	162.162
Chpf2	0.00218601	0.0161807	1.5897	1.5897	386.515	243.137
Otud7b	0.00220239	0.0162932	0.731721	-1.36664	656.974	897.848
Rnf125	0.00221371	0.0163681	1.74456	1.74456	335.716	192.436
Gabra3	0.00222514	0.0164407	2.31965	2.31965	59.2713	25.5518
Snx1	0.00222591	0.0164407	1.28861	1.28861	894.694	694.307
Pcgf5	0.00222795	0.016447	0.783508	-1.27631	799.116	1019.92
Ebf1	0.00222983	0.016452	1.36472	1.36472	1210.32	886.866
Retn	0.00224046	0.0165216	4.26849	4.26849	46.8032	10.9648
Gm42972	0.00224395	0.0165385	0.46568	-2.1474	42.9451	92.2203
R3hdm2	0.00225003	0.0165744	0.688092	-1.45329	594.395	863.831
Tcf4	0.00226624	0.0166803	1.33977	1.33977	5362.06	4002.23
Uap1	0.00226682	0.0166803	1.4365	1.4365	729.026	507.503
Enpp6	0.00227002	0.0166947	1.99037	1.99037	353.109	177.409
Kptn	0.00227121	0.0166947	0.764596	-1.30788	569.396	744.702
Lpar4	0.00228522	0.0167887	2.39678	2.39678	71.4758	29.8216
Maml2	0.00229109	0.0168229	1.3728	1.3728	783.143	570.469
Gm17494	0.00229555	0.0168467	1.4972	1.4972	241.516	161.312
Prrx1	0.00231109	0.0169517	0.760632	-1.3147	568.064	746.832
Heyl	0.0023171	0.0169867	1.42476	1.42476	1400.37	982.881
Ybx2	0.00233267	0.0170918	0.463506	-2.15747	49.4397	106.665
Trp53i11	0.0023383	0.0171239	2.67503	2.67503	1306.9	488.556
Ccbe1	0.00234174	0.0171319	0.589772	-1.69557	67.7921	114.946
Glcci1	0.00234187	0.0171319	2.43715	2.43715	48.0239	19.7049
Ube2d1	0.00235518	0.0172139	0.744828	-1.34259	613.228	823.315
Tmem8b	0.00235559	0.0172139	0.638638	-1.56583	194.604	304.718
Pln	0.00237001	0.0173101	0.751122	-1.33134	84704.8	112771
Capn2	0.00238207	0.017389	1.45058	1.45058	1743.51	1201.94
Lrrn4	0.00239262	0.0174567	3.76093	3.76093	84.7894	22.5448
Zfp82	0.00239558	0.0174631	0.527157	-1.89697	41.3647	78.4675
Dhdh	0.00239692	0.0174631	0.732027	-1.36607	910.373	1243.63
Gm5529	0.00239729	0.0174631	1.43209	1.43209	442.182	308.767
Rassf4	0.00240547	0.0175134	1.49215	1.49215	344.214	230.683
Cox7a1	0.00240957	0.017528	0.663515	-1.50712	19792	29829
Cd59b	0.00241002	0.017528	0.535938	-1.86589	50.3327	93.9151
Lrrc20	0.00241572	0.0175579	0.791378	-1.26362	740.475	935.679
Clec4d	0.00241668	0.0175579	3.54387	3.54387	25.2549	7.12637
Hmgn3	0.00243137	0.0176553	1.50988	1.50988	409.975	271.528
Slc12a8	0.00244991	0.0177806	2.84455	2.84455	61.0446	21.4602
Ostf1	0.00245153	0.017783	1.3879	1.3879	1491.08	1074.34
Aldh18a1	0.0024626	0.0178531	1.46433	1.46433	406.991	277.937
Plin4	0.00246462	0.0178531	1.26364	1.26364	3744.66	2963.39
Ets1	0.00246508	0.0178531	1.41141	1.41141	2195.28	1555.38
Wdhd1	0.00246969	0.017877	2.24022	2.24022	51.4169	22.9517
Gfm1	0.00247213	0.0178853	0.791729	-1.26306	3303.9	4173.02
Abcc1	0.00247581	0.0179025	0.701412	-1.42569	462.482	659.359
Tars2	0.00247839	0.0179084	0.798245	-1.25275	1301.29	1630.19
Cecr2	0.00247923	0.0179084	0.673556	-1.48466	117.02	173.734
Arhgef28	0.00248752	0.0179589	1.67889	1.67889	307.121	182.931
Rpusd4	0.00250731	0.0180923	0.735346	-1.3599	512.65	697.154
Qk	0.00251917	0.0181684	0.792403	-1.26198	4229.31	5337.32
Tpm2	0.00252291	0.0181858	1.84457	1.84457	2099.3	1138.09
Axl	0.0025253	0.0181935	1.47865	1.47865	1676.83	1134.03
Sorcs2	0.00252932	0.018213	0.460986	-2.16926	87.6529	190.142
Ss18	0.00253773	0.018264	1.25063	1.25063	1336.5	1068.66
Far1	0.00254878	0.0183339	1.37532	1.37532	444.61	323.278
Sema3d	0.00255493	0.0183686	3.00609	3.00609	78.9343	26.2581
Tm4sf5	0.00255964	0.0183928	5.24348	5.24348	29.8926	5.70092
Gm50221	0.00257409	0.0184821	0.508167	-1.96786	78.9009	155.266
Rab8b	0.00257475	0.0184821	1.43183	1.43183	357.447	249.644
Lgalsl	0.002578	0.0184958	1.34443	1.34443	640.791	476.626
Zfp46	0.00261505	0.0187519	0.733622	-1.3631	371.302	506.122
Sft2d1	0.00262417	0.0188075	1.2708	1.2708	552.368	434.663
Drosha	0.0026304	0.0188423	0.755637	-1.32339	577.117	763.749
Ankmy2	0.00263762	0.0188795	1.23115	1.23115	685.737	556.987
Eci1	0.00264025	0.0188795	0.669871	-1.49282	8555.45	12771.8
Gstt3	0.00264096	0.0188795	1.43573	1.43573	333.902	232.566
Smarca1	0.00264107	0.0188795	2.12027	2.12027	73.0891	34.4716
Ugp2	0.00264294	0.0188831	1.66389	1.66389	6890.31	4141.09
Morrbid	0.00264452	0.0188846	1.66969	1.66969	243.817	146.026
Lgi2	0.00265504	0.0189498	2.22558	2.22558	49.2429	22.1259
Nfs1	0.00267446	0.0190786	0.735949	-1.35879	2359.15	3205.6
Spg21	0.00268404	0.0191329	1.32634	1.32634	489.068	368.734
Dubr	0.00268485	0.0191329	1.43849	1.43849	264.27	183.713
Cntrl	0.00268994	0.0191592	1.36234	1.36234	334.891	245.82
Irf8	0.00269134	0.0191593	1.72104	1.72104	290.255	168.651
Pygl	0.00269773	0.0191949	1.50031	1.50031	147.071	98.0272
Flt4	0.00270193	0.0192148	1.42127	1.42127	547.991	385.564
Klhl34	0.0027093	0.0192573	0.553233	-1.80756	142.869	258.245
Uba2	0.0027135	0.0192772	1.26924	1.26924	1027.06	809.192
Cxcl16	0.00271622	0.0192866	1.35751	1.35751	467.831	344.624
Gm47644	0.00272195	0.0193173	0.705743	-1.41695	3476	4925.3
Gm17383	0.00272748	0.0193417	2.74423	2.74423	69.5771	25.354
Nudt7	0.0027282	0.0193417	0.744944	-1.34238	1823.2	2447.44
Myof	0.00273032	0.0193468	1.69661	1.69661	146.941	86.6088
Pla2g4a	0.00273496	0.0193697	1.80551	1.80551	186.284	103.175
Daam1	0.00273983	0.0193909	0.753035	-1.32796	405.462	538.438
Meig1	0.00274077	0.0193909	0.476878	-2.09697	39.4412	82.707
Gm15590	0.0027476	0.0194292	1.44318	1.44318	181.053	125.454
Adgrf5	0.002752	0.0194504	1.35587	1.35587	2616.01	1929.4
Stam2	0.00277129	0.0195762	1.37618	1.37618	589.596	428.429
Myom1	0.00277394	0.0195762	0.786114	-1.27208	9518.45	12108.2
Slco5a1	0.00277556	0.0195762	0.597046	-1.67491	175.17	293.395
Sp140	0.00277583	0.0195762	1.55369	1.55369	128.265	82.5552
Fblim1	0.0027769	0.0195762	0.782577	-1.27783	7117.41	9094.84
Gm45012	0.00278312	0.01961	0.592926	-1.68655	59.1586	99.774
Mmaa	0.00278762	0.0196316	0.728576	-1.37254	733.111	1006.22
Nt5e	0.00278939	0.0196341	1.40031	1.40031	639.208	456.475
Ttc9	0.00279147	0.0196387	3.16964	3.16964	43.3261	13.6691
Orc6	0.0027939	0.0196457	1.42133	1.42133	301.399	212.055
Slc26a3	0.00279925	0.0196733	6.30987	6.30987	41.9983	6.65596
Fastkd1	0.00280627	0.0197126	0.748247	-1.33646	502.219	671.194
Skil	0.00282405	0.0198187	1.40273	1.40273	641.134	457.062
Cacna1c	0.00282456	0.0198187	0.721101	-1.38677	1297.97	1799.98
0610040J01Rik	0.0028257	0.0198187	0.563291	-1.77528	99.7173	177.026
Psat1	0.00282962	0.0198361	1.83587	1.83587	173.387	94.4441
Slc49a4	0.00283602	0.0198709	0.709408	-1.40963	269.945	380.521
Chkb	0.00283804	0.0198749	0.710726	-1.40701	627.999	883.603
Bola1	0.00284048	0.0198819	0.731176	-1.36766	836.063	1143.45
Rcan1	0.00284674	0.0199151	1.89544	1.89544	1592.07	839.944
Gltp	0.00284811	0.0199151	1.41193	1.41193	752.127	532.694
Tpcn2	0.00285172	0.0199257	1.68329	1.68329	114.579	68.0686
Per3	0.00285253	0.0199257	0.638866	-1.56527	1400.07	2191.49
Sntb2	0.00285916	0.0199619	1.5338	1.5338	347.001	226.236
Efcab2	0.00286292	0.0199707	0.768278	-1.30161	2094.24	2725.89
Lta4h	0.00286332	0.0199707	1.29142	1.29142	1150.59	890.947
Mgat1	0.00286653	0.019983	1.34156	1.34156	2771.52	2065.9
Neurl1a	0.00287904	0.0200601	0.426158	-2.34655	17.5012	41.0674
Hnrnpa3	0.00289031	0.0201284	1.28715	1.28715	2138.69	1661.57
Sh2d4a	0.00289853	0.0201755	0.682793	-1.46457	317.833	465.489
R3hdm4	0.00290255	0.0201933	0.792568	-1.26172	2180.42	2751.08
Klhl40	0.00290556	0.020204	0.730967	-1.36805	927.512	1268.88
Myct1	0.00293911	0.020427	1.4862	1.4862	980.342	659.63
Lrrc2	0.0029481	0.0204791	0.740037	-1.35128	5171.22	6987.78
Fnta	0.00295435	0.0205122	0.613914	-1.62889	582.563	948.932
Matn2	0.00295874	0.0205323	1.64168	1.64168	916.221	558.098
Ehd1	0.00296698	0.0205791	1.44319	1.44319	3276.1	2270.04
mt-Co2	0.0029806	0.0206632	0.752048	-1.3297	309309	411289
Rmc1	0.00298216	0.0206636	0.813335	-1.22951	941.598	1157.7
Dynlt1a	0.00299596	0.0207395	1.74351	1.74351	140.054	80.3288
Calcoco1	0.00299612	0.0207395	0.769247	-1.29997	3047.54	3961.72
Pms2	0.0030005	0.0207594	1.46806	1.46806	182.607	124.386
Gm28661	0.00300839	0.0208035	0.752074	-1.32966	307453	408808
Dmpk	0.00301103	0.0208113	0.649884	-1.53874	2126.92	3272.77
Tfb1m	0.00301533	0.0208306	0.699829	-1.42892	130.415	186.352
Gm38365	0.00302997	0.0209212	0.534175	-1.87205	50.7231	94.9559
Pml	0.00303211	0.0209255	1.52034	1.52034	414.073	272.355
Rab32	0.00304006	0.0209687	1.79756	1.79756	78.7556	43.8125
Sh3bgrl2	0.00304142	0.0209687	1.65269	1.65269	230.868	139.693
Zwilch	0.00305252	0.0210298	2.94031	2.94031	29.4912	10.03
[truncated: 668 more rows]
