# Supplementary material for: Oxaliplatin-induced cardiotoxicity in mice is connected to the changes in energy metabolism in the heart tissue
Source: Cardiooncology. 2026 Feb 13;12:39. doi: 10.1186/s40959-026-00453-7 (PMC13005559; doi:10.1186/s40959-026-00453-7)
Supplement: Supplementary file 3 — Supplementary Material 3. [file 40959_2026_453_MOESM3_ESM.xlsx]

## Sheet: Sheet1
Table S2 Summary of the metabolic genes affected by oxaliplatin.
Name	Abbreviation	Gene	Fold change (FC)	FDR	LS mean oxaliplatin	LS mean control
1. FA OXIDATION PATHWAY
1a. FAs transport from capillary lumen to endothelium
Glycosylphosphatidylinositol-anchored protein 1	GPIHBP1	Gpihbp1	2.51	8.56e-05	13048	5201
FA binding protein 3, Heart FA binding protein	H-FABP	Fabp3	-1.44	0.00945	151309	217409
FA binding protein 4	FABP4	Fabp4	2.01	0.000241	34649	17215
FA binding protein 5	FABP5	Fabp5	3.12	2.79e-10	3366	1080
Solute carrier family 27 (FA transporter), member 1	FATP1	Slc27a1	-1.53	0.00803	3617	5530
Acyl-CoA synthetase long chain family member 1	ACSL1	Acsl1	-1.3	0.01	11898	15513
Acyl-CoA synthetase long chain family member 5	ACSL5	Acsl5	1.55	4.7e-06	485	312
ATP binding cassette transporter g1	ABCG1	Abcg1	2.29	3.01e-06	1182	517
1b. FA inner mitochondrial membrane transport
Carnitine acylcarnitine translocase	CACT	Slc25a20	-1.43	0.00499	6423	9164
Carnitine palmitoyltransferase 2	CPT2	Cpt2	-1.71	8.6e-12	6484	11062
1c. β oxidation
Acyl-CoA dehydrogenase short chain	SCAD	Acads	-1.47	0.000455	3230	4738
Acyl-CoA dehydrogenase medium chain	MCAD	Acadm	-1.43	0.00223	22789	32507
Acyl-CoA dehydrogenase very long chain	VLCAD	Acadvl	-1.31	0.05	51296	67421
Hydroxyacyl- CoA dehydrogenase	HADH	Hadh	-1.5	0.000293	15623	23387
Hydroxyacyl- CoA dehydrogenase trifunctional multienzyme complex subunit alpha	HADHA	Hadha	-1.53	2.5e-06	21896	33443
Hydroxyacyl- CoA dehydrogenase trifunctional multienzyme complex subunit beta	HADHB	Hadhb	-1.47	0.0019	55322	81571
1d. Unsaturated FA β oxidation
Enoyl-CoA delta isomerase 1	ECI1	Eci1	-1.49	0.02	8555	12772
2,4-Dienoyl-CoA reductase 1	DECR1	Decr1	-1.44	0.000349	5481	7904
Enoyl-CoA hydratase 1	ECH1	Ech1	-1.78	1.89e-06	53358	95125
2. AMINO ACID (AA) CATABOLISM
2a. Branched AA catabolism
4F2 Cell-surface antigen heavy chain	4F2HC	Slc3a2	1.4	0.05	1365	974
Branched chain aminotransferase 1, cytoplasmic	BCAT1	Bcat1	2.93	1.72e-05	95	33
Branched chain aminotransferase 2 mitochondrial	BCAT2	Bcat2	-1.33	0.04	5739	7617
Branched chain α-keto-acid dehydrogenase alpha subunit	BCKDHA	Bckdha	-1.76	4.1e-06	5002	8805
Dihydrolipoamide Branched Chain Transacylase E2	DBT	Dbt	-1.76	5.16e-06	668	1174
Leucine catabolism
Isovaleryl CoA dehydrogenase	IVD	Ivd	-1.46	0.00029	10859	15815
3-methylcrotonyl- CoA carboxylase	MCCC1	Mccc1	-1.21	0.0417	3661	4429
3-methylglutaconic- CoA hydratase	AUH	Auh	-1.63	0.00302	1323	2155
Isoleucine catabolism
Acetyl-CoA Acyltransferase 1	ACAA1A	Acaa1a	-1.35	0.01	1956	2635
Acetyl-CoA Acyltransferase 2	ACAA2	Acaa2	-1.51	0.0003693	36493	54934
Valine catabolism
Propionyl- CoA carboxylase A	PCCA	Pcca	-1.4	0.000149	1367	1913
Methylmalonyl-CoA Epimerase	MCEE	Mcee	-1.33	0.04	2030	2701
Methylmalonyl- CoA mutase	MMUT	Mmut	-1.28	0.00313	2864	3675
2b. Neutral AA catabolism
Proton-coupled amino acid transporter 2	PAT2	Slc36a2	-1.39	0.02	1061	1478
Mitochondrial glycine transporter	Slc25a38	Slc25a38	-1.61	0.000357	376	607
Sideroflexin-3	SFXN3	Sfxn3	2.42	2.69e-09	1084	449
Citrin	CITRIN	Slc25a13	-1.24	0.05	2334	2903
Alanine aminotransferase 2	GPT2	Gpt2	-2.05	2.58e-05	262	535
Cystathionine gamma-lyase	CTH	Cth	-2.63	0.00015	28	74
3. KETONE BODY METABOLISM
3-Oxoacid-CoA-transferase 1		Oxct1	-1.63	0.00172	21569	29278
4. GLYCOLYSIS
PPARG coactivator 1 alpha	PGC1α	Ppargc1a	1.37	0.00139	3778	2754
Solute carrier family 2 member 1	GLUT1	Slc2a1	1.39	0.01	1028	737
Hexokinase 1	HK1	Hk1	1.43	0.00229	6470	4516
Glucose-6-phosphate isomerase 1	GPI1	Gpi1	1.27	0.04	21784	17203
Phosphofructokinase, platelet	PFKP	Pfkp	2.2	1.2e-06	3406	1546
Phosphofructokinase, muscle	PFKM	Pfkm	-1.22	0.04	23511	28651
Enolase 1	ENO1	Eno1	1.74	1.84e-06	18084	10423
Phosphoglycerate mutase 1	PGAM1	Pgam1	1.45	0.00397	2452	1692
Fructose-bisphosphatase 2	FBP2	Fbp2	-1.95	4.18e-05	777	1514
Lactate dehydrogenase A	LDHA	Ldha	2.08	7.89e-05	47492	60017
5. TCA Cycle
2-Oxoglutarate dehydrogenase	Ogdh	Ogdh	-1.26	0.00288	21639	27652
6. OXIDATIVE PHOSPHORYLATION
Mitochondrially encoded ND4 NADH dehydrogenase subunit 4	MT-ND4	mt-Nd4	-1.41	0.00143	333013	469414
Mitochondrially encoded ND6 NADH dehydrogenase subunit 6	MT-ND6	mt-Nd6	-1.31	0.00325	55138	72343
Mitochondrially encoded NADH 4L dehydrogenase	MT-ND4L	mt-Nd4l	-1.28	0.04	21639	27652
NADH:ubiquinone oxidoreductase complex assembly factor 8	NDUFAF8	Ndufaf8	-1.49	0.01	1089	1617
NADH:ubiquinone oxidoreductase core subunit S2	NDUFS2	Ndufs2	-1.27	0.05	28920	36697
Succinate dehydrogenase complex assembly factor 4	SDHAF4	Sdhaf4	-1.38	0.02	2143	2962
Cytochrome oxidase 2	COX2	Mt-Co2	-1.33	0.02	309309	411289
Cytochrome C oxidase subunit 7A1	COX7A1	Cox7a1	-1.51	0.02	19791	29829
Uncoupling protein 2	UCP2	Ucp2*	2.46	4.55e-06	7383	2998
Mitochondrial Uncoupling Protein 4	UCP4	Slc25a27	-1.63	0.01	84	137
7. CORI CYCLE
Lactate dehydrogenase A	LDHA	Ldha	2.08	7.89e-05	62082	29856
Moncarboxylic acid transporter 3	MCT3	Slc16a3	3.27	1.63e-05	138	42
Monocarboxylic acid transporter 6	MCT6	Slc16a6	1.62	0.00584	313	193
8. NAD SYNTHESIS
Nicotinamide riboside kinase 2	NMRK2	Nmrk2	16.44	0.0014	8183	498
Ectonucleotide Pyrophosphatase/Phosphodiesterase6	ENPP6	Enpp6	1.99	0.02	353	177
Purine Nucleoside Phosphorylase	PNP	Pnp	1.8	2.75e-06	698	388
Ectonucleotide Pyrophosphatase/Phosphodiesterase 3	ENPP3	Enpp3	1.61	0.01	178	111
ADP ribosyl cyclase 1	CD38	Cd38	1.61	0.01	754	469
5'-Nucleotidase Ecto	NT5E	Nt5e	1.4	0.02	639	456
NAD Kinase	NADK	Nadk	1.22	0.03	987	810
Nicotinamide Nucleotide Transhydrogenase	NNT	Nnt	-1.31	0.03	14990	19693
Nicotinamide Phosphoribosyltransferase	NAMPT	Nampt	-1.36	0.00123	1997	2720
9. DE-NOVO SYNTHESIS of TG
glycerol-3-phosphate acyltransferase 3	GPAT3	Gpat3	-1.52	0.00142	329	329
1-acyl-sn-glycerol-3-phosphate acyltransferase alpha	AGPAT1	Agpat1	−1.32	0.00665	567	567
1-acyl-sn-glycerol-3-phosphate acyltransferase beta	AGPAT2	Agpat2	−1.60	0.000976	859	859
Diacylglycerol O-acyltransferase 2	DGAT2	Dgat2	−1.79	0.000273	5938	5938
